# Supplementary material for: Status and potential of bacterial genomics for public health practice: a scoping review
Source: Implement Sci. 2019 Aug 13;14:79. doi: 10.1186/s13012-019-0930-2 (PMC6692930; doi:10.1186/s13012-019-0930-2)
Supplement: Supplementary file 7 — Characteristics of included studies.(XLSX 105 kb) [file 13012_2019_930_MOESM7_ESM.xlsx]

## Sheet: Outbreak investigations
Title	Author	Year of publication	Pathogen(s)	Country	Setting	Material sequenced (sample size)	Sampling fraction of the NGS analyses	Public health objective	Study aim(s)	Time orientation of NGS analyses	Level of implementation	Key findings
Phylogeographical pattern of Francisella tularensis in a nationwide outbreak of tularaemia in Norway, 2011.	Afset	2015	Francisella tularensis	Norway	Community	18 clinical isolates	All available samples	Outbreak investigation: zoonotic	Understand transmission dynamics	Retrospective	Used for a specific public health problem	Studying the geographical distribution of F. tularensis genotypes and correlate genotype with epidemiology and clinical presentation. Since no information is available on the mutation rate for F. tularensis in general or during replication in hosts, the meaning of near-identical strains (a maximum of two SNPs across the genome) cannot be put into context of mutation rate. No statistical significa…
Genotyping of Acinetobacter baumannii strains isolated at a Japanese hospital over five years using targeted next-generation sequencing.	Alshahni	2015	Carbapenem-resistant Acetinobacter baumannii	Japan	Hospital	72 clinical isolates	Subset of available samples	Outbreak investigation: person-to-person	Understand transmission dynamics	Retrospective	Proof-of-concept	The large-scale sequencing genotyping of A. baumannii strains provides a comprehensive genetic data that are useful in molecular epidemiology. It shows a discriminatory power comparing MLST. Nevertheless, it creates clustering patterns that can be used as a database and hopefully would help in management of future nosocomial infections, allowing an early and appropriate monitoring on molecular le…
Outbreak of Salmonella Newport infections linked to cucumbers--United States, 2014.	Angelo	2015	Salmonella Newport	United States	Community	58 clinical isolates	Subset of available samples	Outbreak investigation: foodborne	Source tracing	'Near' real-time	Used for a specific public health problem	The epidemiologic data, traceback investigations, and WGS all support the hypothesis that cucumbers were a likely source of Salmonella Newport infections in this outbreak. WGS data from the subclusters in this investigation demonstrated a phylogenetic link between clinical isolates from the eight Maryland and Delaware subclusters, in addition to differentiating these clusters from a subcluster in…
XDR-TB transmission in London: Case management and contact tracing investigation assisted by early whole genome sequencing.	Arnold	2016	Mycobacterium tuberculosis	United Kingdom	Community	6 clinical isolates (?)	Subset of available samples	Outbreak investigation: person-to-person	Understand transmission dynamics	'Near' real-time	Used for a specific public health problem	WGS was used in real-time to both inform treatment (guide drug choices), and confirm epidemiological links and prompt further public health investigations. This study reinforces the known inherent shortcomings of named contact-based tracing, and demonstrates the added value of routine early WGS in highly drug-resistant cases both to aid treatment decisions and the prevention of onward transmissio…
Whole Genome Sequencing for the retrospective investigation of an outbreak of Salmonella Typhimurium DT 8	Ashton	2015	Salmonella enterica serovar Typhimurium	United States	Community	61 clinical and food isolates	Subset of available samples	Outbreak investigation: foodborne	Source tracing	Retrospective	Proof-of-concept	WGS data is useful in confirming the causative agent of outbreaks where food and clinical isolates are available. The fact that there was an isolate within five SNPs of the outbreak that was temporally distinct from the outbreak strains is a reminder that we cannot rely solely on genomic information for determining outbreaks and that basic and enhanced epidemiology will both be invaluable. It is …
Whole-genome sequencing for outbreak investigations of methicillin-resistant Staphylococcus aureus in the neonatal intensive care unit: time for routine practice?	Azarian	2015	MRSA	United States	Hospital	17 clinical isolates	Subset of available samples	Outbreak investigation: person-to-person	Understand transmission dynamics	Retrospective	Proof-of-concept	A cluster of MRSA infections alerted hospital infection control staff to a suspected outbreak, but in the absence of a clear mode of transmission, nonspecific interventions were employed, and new cases continued to emerge. WGS and phylogenetic analysis are invaluable tools for epidemic investigation; they identify transmission events and exclude cases mistakenly implicated by traditional typing m…
Whole-Genome Sequencing Detection of Ongoing Listeria Contamination at a Restaurant, Rhode Island, USA, 2014.	Barkley	2016	Listeria monocytogenes	United States	Community	4 clinical isolates 1 food isolate	All available samples	Outbreak investigation: foodborne	Source tracing	'Near' real-time	Implemented into routine public health practices	There is no set number of allelic differences used to determine whether clusters of cases are part of actual outbreaks. Thus, WGS is not sufficient by itself to identify outbreaks and must be performed in conjunction with epidemiologic, laboratory, and environmental investigations.
Hospital-wide Eradication of a Nosocomial Legionella pneumophila Serogroup 1 Outbreak.	Bartley	2016	Legionella pneumophila	Australia	Hospital	46 clinical and environmental isolates	All available samples	Outbreak investigation: waterborne	Source tracing	'Near' real-time/retrospective	Used for a specific public health problem	These results highlight the potential of WGS to uncover transmission pathways and provide unparalleled genotyping resolution to distinguish genetically distinct subclones within a long-term clonal outbreak.
Usefulness of High-Quality Core Genome Single-Nucleotide Variant Analysis for Subtyping the Highly Clonal and the Most Prevalent Salmonella enterica Serovar Heidelberg Clone in the Context of Outbreak Investigations.	Bekal	2016	Salmonella enterica serovar Heidelberg	Australia	Community	41 clinical isolates 18 food isolates	Subset of available samples	Outbreak investigation: foodborne	Source tracing	Retrospective	Proof-of-concept	Outbreaks were indistinguishable by conventional PFGE subtyping, exhibiting the same PFGE pattern. Phylogenetic analysis based on hqSNVs extracted from WGS separated the outbreak isolates into three distinct groups, 100% concordant with the epidemiological data. Since this analysis revealed that isolates recovered across geography and time can also be genetic matches, they strongly recommend that…
Genomic Analysis of Salmonella enterica Serovar Typhimurium DT160 Associated with a 14-Year Outbreak, New Zealand, 1998-2012.	Bloomfield	2017	Salmonella enterica serovar Typhimurium	New Zealand	Community	35 clinical isolates, 74 animal isolates	Subset of available samples	Outbreak investigation: foodborne, zoonotic	Understand transmission dynamics	Retrospective	Used for a specific public health problem	Genomic epidemiology was used to characterize the origin, evolution, and transmission of a multihost pathogen after a probable point-source introduction. Isolates collected from human, poultry, bovine and wild bird sources were highly similar, indicating a large number of transmission episodes between these host groups.
Outbreak of NDM-1-Producing Klebsiella pneumoniae in a Dutch Hospital, with Interspecies Transfer of the Resistance Plasmid and Unexpected Occurrence in Unrelated Health Care Centers.	Bosch	2017	Carbapenemase-producing Enterobacteriaceae	The Netherlands	Hospital	250 clinical isolates	All available samples	Outbreak investigation: person-to-person	Understand transmission dynamics	Retrospective	Used for a specific public health problem	Analysis of the NGS data of CPE isolates collected during national CPE surveillance is important to reveal the spread of carbapenemase-producing pathogens in the Netherlands. The plasmid, carrying the blaNDM-1 gene, was also found in other Enterobacteriaceae species isolated at the outbreak location and in another health care center (HCC). The fact that the outbreak strain was also found in other…
A clade of Listeria monocytogenes serotype 4b variant strains linked to recent listeriosis outbreaks associated with produce from a defined geographic region in the US.	Burall	2017	Listeria monocytogenes	United States	Community	107 clinical and food isolates	Subset of available samples	Outbreak investigation: foodborne	Understand transmission dynamics. Identify the emergence of new threats: enhanced virulence.	Retrospective	Used for a specific public health problem	With the recent occurrence of four incidents of listeriosis linked to 4bV strains, concerns were raised about a possible emerging pathogenic strain of L.monocytogenes. Isolates from these four incidents were highly related (<125 SNPs between the strains). This supports the assessment that this group may represent an emerging risk. Additionally, the linkage of these strains to atypical patients ra…
Confirming Legionnaires' Disease Outbreak by Genome-Based Method, Germany, 2012.	Burckhardt	2016	Legionella pneumophila	Germany	Community	2 clinical isolates 3 environmental isolates	Subset of available samples	Outbreak investigation: waterborne	Source tracing	'Near' real-time	Used for a specific public health problem	Modern typing methods such as cgMLST can serve as supporting tools in confirming infection origin. However, this method must be validated on a larger scale, and its discriminatory power compared with that of current typing methods.
Whole genome sequencing improved case ascertainment in an outbreak of Shiga toxin-producing Escherichia coli O157 associated with raw drinking milk.	Butcher	2016	STEC	United Kingdom	Community	14 clinical isolates 3 animal isolates	All available samples	Outbreak investigation: foodborne	Source tracing	'Near' real-time	Implemented into routine public health practices. Proof-of-concept.	Combining WGS with enhanced epidemiological investigations improved case ascertainment and provided robust, highly discriminatory typing data during an outbreak of STEC O157 PT21/28 associated with consumption of raw cow's drinking milk (RDM) in England. Despite the initial failure of the cases to recall their consumption of RDM, high-resolution WGS data helped the investigators to identify these…
Epidemiological and Microbiological Investigation of an Outbreak of Severe Disease from Shiga Toxin-Producing Escherichia coli O157 Infection Associated with Consumption of a Slaw Garnish.	Byrne	2016	STEC	United Kingdom	Community	15 clinical isolates	Subset of available samples	Outbreak investigation: foodborne	Source tracing	'Near' real-time	Implemented into routine public health practices. Proof-of-concept.	This outbreak supports previous conclusions that MLVA provides the same sensitivity as WGS in defining outbreak cases but that WGS is more robust regarding the resolution of complete clusters of cases within an outbreak. WGS data also provided a phylogeographical signal and indicated that the outbreak strain was indigenous to Great Britain, supporting domestically cultivated carrots or cabbage as…
Genomic Epidemiology of a Protracted Hospital Outbreak Caused by a Toxin A-Negative Clostridium difficile Sublineage PCR Ribotype 017 Strain in London, England.	Cairns	2015	Clostridium difficile	United Kingdom	Hospital	35 clinical isolates, 2 environmental isolates	All available samples	Outbreak investigation: person-to-person	Understand transmission dynamics	Retrospective	Used for a specific public health problem	With utilization of WGS technologies to identify SNPs and the evolution of clonal strains, the transmission of outbreaks caused by near-identical isolates can be retraced and identified.
Emergence of endemic MLST non-typeable vancomycin-resistant Enterococcus faecium.	Carter	2016	Enterococcus faecium	Australia	Hospital	66 clinical isolates	Subset of available samples	Outbreak investigation: person-to-person	Understand transmission dynamics	Retrospective	Used for a specific public health problem	WGS was used to identify E. faecium isolates that could not be typed by MLST due to a missing pstS allele. Identification of NTEfm adds to the limitations of MLST for monitoring E. faecium. The findings advocate the use of WGS for ongoing and future public health-based surveillance activities relating to E. faecium.
Whole Genome Sequence Analysis of a Large Isoniazid-Resistant Tuberculosis Outbreak in London: A Retrospective Observational Study.	Casali	2016	Mycobacterium tuberculosis	United Kingdom	Community	344 clinical isolates	Subset of available samples	Outbreak investigation: person-to-person	Understand transmission dynamics	Retrospective	Proof-of-concept	WGS provides increased resolution over VNTR-based clustering, but it is insufficient to fully resolve chains of transmission, as multiple transmission events can occur with no detectable SNP acquisition, and even identical isolate pairs cannot be proven to have resulted from a recent transmission event without supporting epidemiological evidence. The practice of applying a fixed SNP distance alon…
Genome analysis following a national increase in Scarlet Fever in England 2014.	Chalker	2017	Streptococcus pyogenes	United Kingdom	Community	555 isolates	All available samples	Outbreak investigation: person-to-person	Understand transmission dynamics	Prospective	Used for a specific public health problem	This genomic study was undertaken to determine whether the increase in Scarlet Fever (SF) in England 2014 was due to the introduction of new/emerging strain/s into the population or transmission of a known genetic element through the population of GAS by horizontal gene transfer (HGT) resulting in infections with an increased likelihood of causing SF. The increase in SF cases was not caused by th…
Integration of Genomic and Other Epidemiologic Data to Investigate and Control a Cross-Institutional Outbreak of Streptococcus pyogenes.	Chalker	2016	Streptococcus pyogenes	United Kingdom	Care home	15 clinical isolates	Subset of available samples	Outbreak investigation: person-to-person	Understand transmission dynamics	Retrospective	Proof-of-concept	An iGAS outbreak in 2 institutions was investigated by integrating pathogen genomic epidemiology to infer epidemiologic relatedness. The limited extent of evolution occurring, as indexed and analyzed by our approaches across the available genome, does not enable inference on particular transmission pathways within this short-lived, single-clone outbreak.
Insidious Risk of Severe Mycobacterium chimaera Infection in Cardiac Surgery Patients.	Chand	2017	Mycobacterium chimaera	United Kingdom	Hospital	229 clinical isolates, 45 environmental isolates	Subset of available samples	Outbreak investigation	Source tracing. Identification of risk factors and risk groups.	Retrospective and prosective	Used for a specific public health problem	This investigation strengthens etiological evidence for the role of heater-coolers in transmission and raise the possibility of an ongoing, international point-source outbreak. A limitiation was the fact that nearly a fifth of laboratory records used in case finding in England were missing unique identifiers, preventing the identification of prior cardiac surgery.
Assessing the genome level diversity of Listeria monocytogenes from contaminated ice cream and environmental samples linked to a listeriosis outbreak in the United States.	Chen	2017	Listeria monocytogenes	United States	Community	12 clinical isolates, 158 food/environmental isolates	All available samples	Outbreak investigation: foodborne	Source tracing	Retrospective	Proof-of-concept	WGS distinguished outbreak-associated isolates from PFGE/MLST matched, epidemiologically unrelated isolates. WGS also clustered together outbreak-associated isolates exhibiting multiple PFGE profiles.
Singleton Sequence Type 382, an Emerging Clonal Group of Listeria monocytogenes Associated with Three Multistate Outbreaks Linked to Contaminated Stone Fruit, Caramel Apples, and Leafy Green Salad.	Chen	2017	Listeria monocytogenes	United States	Community	68 clinical isolates, 55 food/environmental isolates	All available samples	Outbreak investigation: foodborne	Source tracing	Retrospective	Proof-of-concept	WGS clustered food, environmental, and clinical isolates within each outbreak, and also differentiated among the three outbreak strains and epidemiologically unrelated ST382 isolates, which were indistinguishable by PFGE. However, we should not rely solely on some threshold of WGS diversity (i.e., number of SNPs) to delineate an outbreak, rather, we should always interpret isolate diversity in th…
Whole genome and core genome multilocus sequence typing and single nucleotide polymorphism analyses of Listeria monocytogenes associated with an outbreak linked to cheese, United States, 2013.	Chen	2017	Listeria monocytogenes	United States	Community	6 clinical isolates 50 food and environmental isolates	All available samples	Outbreak investigation: foodborne	Source tracing	'Near' real-time	Implemented into routine public health practices	SNP/allele counts should always be combined with WGS clustering analysis generated by phylogenetically meaningful algorithms on a sufficient number of isolates, and the SNP/allele threshold alone does not provide sufficient evidence to delineate an outbreak. A limitation was the fact that food history for a patients relatively closely related to the outbreak-associated isolates was not available,…
An outbreak of high-level azithromycin resistant Neisseria gonorrhoeae in England.	Chisholm	2016	Neisseria gonorrhoeae	United Kingdom	Sexual health clinic	7 clinical isolates	Subset of available samples	Outbreak investigation: person-to-person	Understand transmission dynamics. Feedback on key phenotypic attributes.	'Near' real-time	Used for a specific public health problem	WGS was performed on seven gonococcal isolates to determine Neisseria gonorrhoeae multiantigen sequence type (NG-MAST), WGS comparison and mutations in the 23S rRNA genes.
A high-resolution genomic analysis of multidrug-resistant hospital outbreaks of Klebsiella pneumoniae.	Chung The	2015	MDR Klebsiella pneumoniae	Nepal	Hospital	90 clinical isolates	Subset of available samples	Outbreak investigation: person-to-person	Understand transmission dynamics	Retrospective	Used for a specific public health problem	Using WGS an outbreak of MDR K. pneumoniae was reconstructed to better understand the nature of the outbreak, i.e. characterise strain circulation and diversity in this hospital, and comparative genomics to identify genetic traits that may be associated with the disease phenotype and the persistence of these strains. The added benefit of WGS was to dissect these outbreaks in extremely fine detail…
Epidemiological and Molecular Characterization of an Invasive Group A Streptococcus emm32.2 Outbreak.	Cornick	2017	Streptococcus pyogenes	United Kingdom	Community	48 clinical isolates	All available samples	Outbreak investigation: person-to-person	Feedback on key phenotypic attributes	Retrospective	Used for a specific public health problem	WGS of outbreak clones is a powerful tool to characterize the biological properties, to rapidly identify virulence factors and to expand our understanding of the pathogenesis of the organisms under investigation.
An outbreak of Clostridium difficile infections due to new PCR ribotype 826: epidemiologic and microbiologic analyses.	Crobach	2018	Clostridium difficile	The Netherlands	Hospital	7 clinical isolates	All available samples	Outbreak investigation: person-to-person	Understand transmission dynamics	'Near' real-time	Used for a specific public health problem	Whole genome sequencing results demonstrated clonality, thereby confirming transmission.
Utility of Combining Whole Genome Sequencing with Traditional Investigational Methods To Solve Foodborne Outbreaks of Salmonella Infections Associated with Chicken: A New Tool for Tackling This Challenging Food Vehicle.	Crowe	2017	Salmonella enterica serovar Heidelberg	United States	Community	27 clinical isolates 24 food isolates	Subset of available samples	Outbreak investigation: foodborne	Source tracing	Retrospective	Proof-of-concept	A follow-up analysis was conducted after the conclusion of the investigation in which 27 clinical and 24 food isolates from the outbreak underwent WGS. Use of WGS following this investigation allowed a large cluster of isolates with the same PFGE pattern to be broken down into smaller groups of isolates that were more likely to be connected to a common source.
Shiga Toxin-Producing E. coli Infections Associated with Flour.	Crowe	2017	STEC	United States	Community	40 clinical isolates 9 food isolates	Subset of available samples	Outbreak investigation: foodborne	Source tracing	Retrospective	Used for a specific public health problem	This investigation provided additional evidence that clusters of illnesses with distinct PFGE patterns can be closely related genetically and caused by a common source. Apparent differences according to PFGE pattern among isolates that are determined by WGS to be closely related probably resulted from the exclusion of mobile genetic elements (e.g., plasmids and phages) from the WGS analysis becau…
A nationwide outbreak of listeriosis associated with cold-cuts, Sweden 2013-2014.	Dahl	2017	Listeria monocytogenes	Sweden	Community	51 outbreak clinical isolates, 10 historical clinical isolates, 12 food/environmental isolates	Subset of available samples	Outbreak investigation: foodborne	Source tracing	'Near' real-time	Proof-of-concept	A transition to using WGS for typing started in 2014. WGS showed that cold-cut and patient isolates differend by 8 SNPs. There can be considerable genetic diversity within the same PFGE profile. Deciding the number of SNPs differences to use as a cut-off for case definition during an outbreak investigation is complex and more research on the genetic differences identified during an outbreak is ne…
Phylogenetic structure of European Salmonella Enteritidis outbreak correlates with national and international egg distribution network.	Dallman	2016	Salmonella Enteritidis	United Kingdom, Germany, Austria, France, Luxembourg	Community	401 clinical, food and environmental isolates	Subset of available samples	Outbreak investigation: foodborne	Source tracing	'Near' real-time	Implemented into routine public health practices (UK)	Since April 2014 all presumptive isolates of Salmonella in England and Wales received by the Gastrointestinal Bacteria Reference Unit at Public Health England (PHE) have undergone WGS. A set of 44 isolates from Germany, France, Austria and Luxembourg were sequenced as part of this investigation. The digital nature of WGS data allowed data to be readily exchanged and analysed between four institut…
The utility and public health implications of PCR and whole genome sequencing for the detection and investigation of an outbreak of Shiga toxin-producing Escherichia coli serogroup O26:H11.	Dallman	2015	STEC	United Kingdom	Community	19 clinical isolates	Subset of available samples	Outbreak investigation: foodborne	Understand transmission dynamics. Feedback on key phenotypic attributes.	Retrospective	Proof-of-concept	The genome sequencing performed during this study, provided rapid, robust and highly discriminatory confirmation at the molecular level that the strains of STEC O26:H11 associated with the outbreak were linked (<5 SNPs) and had a common source. In this example, it was demonstrated that WGS was a suitable method for typing STEC O26:H11 in order to facilitate outbreak investigations. The cost of WG…
Geographically Diverse Clusters of Nontoxigenic Corynebacterium diphtheriae Infection, Germany, 2016-2017.	Dangel	2018	Corynbacterium diphteriae	Germany	Community	76 clinical isolates	Subset of available samples	Outbreak investigation: person-to-person	Understand transmission dynamics	Retrospective	Used for a specific public health problem	A stepwise, high-resolution approach for NGS-based outbreak analysis of nontoxigenic C. diphtheriae showed that MLST analysis can still serve as a good first-level molecular analysis and standard classification (e.g., to confine possible outbreak candidates). At the next level, WGS brings deeper and more comprehensive insights during the investigation of C. diphtheriae outbreaks. To classify isol…
Seeding and Establishment of Legionella pneumophila in Hospitals: Implications for Genomic Investigations of Nosocomial Legionnaires' Disease.	David	2017	Legionella pneumophila	United Kingdom	Hospital	229 clinical and environmental isolates	Subset of available samples	Outbreak investigation: waterborne	Source tracing	Retrospective	Proof-of-concept	WGS can be used to support or refute suspected links between hospitals and Legionnaires’ disease cases. However, epidemiologically unrelated isolates exist that are highly similar at the SNP level. The implication is that although a low number of SNPs between isolates supports a link, it does not provide absolute evidence of one. Without an understanding of the hospital diversity in the context o…
Whole Genome Sequencing in Real-Time Investigation and Management of a Pseudomonas aeruginosa Outbreak on a Neonatal Intensive Care Unit.	Davis	2015	Pseudomonas aeruginosa	Australia	Hospital	12 clinical isolates, 7 environmental isolates	All available samples	Outbreak investigation: waterborne	Source tracing	'Near' real-time	Used for a specific public health problem	WGS used to understand the likely origin of the outbreak and to guide infection control interventions. For infection control purposes, the ability to quickly exclude a patient from an outbreak is as important as the recognition of isolates that are related. Transmission events can be evaluated to prevent further transmission, and infection control measures can be appropriately targeted. The abili…
Whole-Genome Sequencing Reveals the Origin and Rapid Evolution of an Emerging Outbreak Strain of Streptococcus pneumoniae 12F.	Deng	2016	Streptococcus pneumoniae	Canada	Community	66 clinical isolates	Subset of available samples	Outbreak investigation: person-to-person	Understand transmission dynamics	Retrospective	Used for a specific public health problem	Phylogenomic analysis and comparative genomics were used to assess evolutionary relationships and to detect gene content differences between the isolates. WGS revealed an independent emergence and secondary adaptation of a new virulent and drug-resistant pneumococcal epidemic clone.
Genomic Analysis and Comparison of Two Gonorrhea Outbreaks.	Didelot	2016	Neisseria gonorrhoeae	United Kingdom	Sexual health clinic	237 clinical isolates	Subset of available samples	Outbreak investigation: person-to-person	Understand transmission dynamics	Retrospective	Proof-of-concept	WGS provides the resolution to investigate direct gonorrhea transmission between infected individuals. Combining genome sequencing with rich epidemiological information about infected individuals reveals the importance of several transmission routes and risk factors, which can be used to design better control measures. WGS will become an increasingly important tool in the investigation and contro…
Case Series Description and Genomic Characterization of Invasive Group A Streptococcal Infections in Pediatric Patients.	Dien Bard	2017	Streptococcus pyogenes	United States	Hospital	6 clinical isolates	All available samples	Outbreak investigation: person-to-person	Understand transmission dynamics	'Near' real-time	Used for a specific public health problem	Unexpectedly, results of the WGS analysis demonstrated that the infections were not caused by a single clone. Rather, the GAS strains belonged to 5 different emm types.
Molecular Characterization of Corynebacterium diphtheriae Outbreak Isolates, South Africa, March-June 2015.	du Plessis	2017	Corynebacterium diphteriae	South Africa	Community	21 clinical isolates	All available samples	Outbreak investigation: person-to-person	Understand transmission dynamics	Retrospective	Used for a specific public health problem	The absence of preexisting molecular sequence data limits conclusions pertaining to the origin of these strains; however, these findings provide baseline genotypic data for future cases and outbreaks as well as information on transmission dynamics for the 2015 outbreak. A better understanding of the molecular epidemiology of this pathogen might assist in directing and strengthening public health …
Routine whole-genome sequencing for outbreak investigations of Staphylococcus aureus in a national reference center	Durand	2018	Staphylococcus aureus	France	Hospital and community	131 clinical isolates	Subset of available samples	Outbreak investigation: person-to-person	Understand transmission dynamics	Retrospective	Proof-of-concept	WGS provides the resolving power to disprove transmission events indicated by conventional methods (same sequence type, spa type, toxin profile, and antibiotic resistance profile) and, most importantly, WGS can reveal unsuspected transmission events. Therefore, WGS allows to better describe and understand outbreaks and (inter-)national dissemination of S. aureus lineages. The greatest limitation …
Emergence and spread of predominantly community-onset Clostridium difficile PCR ribotype 244 infection in Australia, 2010 to 2012.	Eyre	2015	Clostridium difficile	Australia	Hospital	15 clinical isolates	Subset of available samples	Outbreak investigation: person-to-person	Understand transmission dynamics	Retrospective	Used for a specific public health problem	By using the discriminatory power of WGS, it was possible to identify spread of the outbreak strain to the UK via a returning traveller.
Partial Failure of Milk Pasteurization as a Risk for the Transmission of Campylobacter From Cattle to Humans.	Fernandes	2015	Campylobacter jejuni	United States	Community	23 clinical isolates	Subset of available samples	Outbreak investigation: foodborne	Source tracing	'Near' real-time	Used for a specific public health problem	Identification of the source of infection involved integration of WGS data, other epidemiological data, and environmental investigation showing the benefits of triangulating WGS data with more familiar forms of epidemiological information. Detection of multiple, relatively small, epidemiologically related clusters may be a double-edged sword. On one hand, small, well-investigated clusters can pro…
A joint cross-border investigation of a cluster of multidrug-resistant tuberculosis in Austria, Romania and Germany in 2014 using classic, genotyping and whole genome sequencing methods: lessons learnt.	Fiebig	2017	Mycobacterium tuberculosis	Austria, Romania, Germany	Community	10 clinical isolates	Subset of available samples	Outbreak investigation: person-to-person	Understand transmission dynamics. Feedback on key phenotypic attributes.	'Near' real-time	Used for a specific public health problem	Joint cross-border investigation clarified a transboundary MDR-TB transmission scenario. The applied methods complemented each other: genotyping results prompted the investigation, classic epidemiological data anchored the cluster in time and space, and WGS allowed a high resolution of transmission and new information on drug-resistance.
Utility of Whole-Genome Sequencing in Characterizing Acinetobacter Epidemiology and Analyzing Hospital Outbreaks.	Fitzpatrick	2016	Acinetobacter baumannii	United States	Hospital	148 clinical isolates	Subset of available samples	Outbreak investigation: person-to-person	Understand transmission dynamics	Retrospective	Proof-of-concept	Analysis of core-genome SNPs via WGS provided greater resolution than conventional PFGE typing and clarified which isolates were part of the outbreak. WGS also clarified some of the possible transmission routes suggested by epidemiologic data. In this regard, WGS was superior to PFGE due to its enhanced discriminatory power. However, the approach of counting SNPs to categorize A. baumannii isolat…
Multinational outbreak of travel-related Salmonella Chester infections in Europe, summers 2014 and 2015.	Fonteneau	2017	Salmonella Chester	France, Belgium, the Netherlands, Spain, Denmark, Sweden	Community	147 clinical isolates 6 food isolates	Subset of available samples	Outbreak investigation: foodborne	Source tracing	'Near' real-time	Used for a specific public health problem	The WGS results showed that 153 human and non-human S. Chester isolates clustered phylogenetically into five tight groups. EPIS was proven a very useful tool in this multinational collaboration to share information for both the epidemiological and microbiological investigations.
Seven Salmonella Typhimurium Outbreaks in Australia Linked by Trace-Back and Whole Genome Sequencing.	Ford	2018	Salmonella Typhimurium	Australia	Community	34 clinical isolates, 2 food isolates, 1 environmental isolate	Subset of available samples	Outbreak investigation: foodborne	Source tracing	Retrospective	Proof-of-concept	While no Salmonella Typhimurium was detected at the grading facility and eggs could not be traced back to a particular farm, WGS of isolates from cases from all seven outbreaks indicated a common source. WGS was able to provide higher discriminatory power than MLVA and will likely link more Salmonella Typhimurium cases between states and territories in the future. National harmonization of Salmon…
Improved understanding of an outbreak of meticillin-resistant Staphylococcus aureus in a regional burns centre via whole-genome sequencing.	Garvey	2016	MRSA	United Kingdom	Hospital	6 clinical isolates, 2 environmental isolates	All available samples	Outbreak investigation: person-to-person	Understand transmission dynamics	'Near' real-time	Used for a specific public health problem	Conventional strain characterization techniques were unable to differentiate robustly between the eight MRSA strains recovered from humans and their environment, suggesting that they were likely to be part of a single incident. However, the improved granularity afforded by WGS pointed to two independent clusters and acquisition pathways.
Two listeria outbreaks caused by smoked fish consumption-using whole-genome sequencing for outbreak investigations.	Gillesberg Lassen	2016	Listeria monocytogenes	Denmark	Community	22 clinical isolates 18 food isolates	All available samples	Outbreak investigation: foodborne	Source tracing	'Near' real-time	Implemented into routine public health practices	In Denmark, WGS was introduced for the surveillance of L. monocytogenes in 2013. WGS combined with epidemiological investigations provided the discriminatory power to recognize low-intensity, extended time-period outbreaks and link them to food products from two different contaminated production facilities with sufficient strength for food authorities to intervene on.
Outbreak of Vibrio parahaemolyticus Sequence Type 120, Peru, 2009.	Gonzalez-Escalona	2016	Vibrio parahaemolyticus	Peru	Community	18 clinical isolates 2 environmental isolates	Subset of available samples	Outbreak investigation: waterborne	Source tracing	Retrospective	Used for a specific public health problem	This study stresses the importance of the application of genomic epidemiology for the routine investigation of outbreaks and surveillance as an efficient and high-resolution tool for tracing the dissemination of pathogens and diseases on a global scale. This latter information is critical to detect the emergence of novel genetic variants, understand the colonization history of pathogens, and asse…
Whole-Genome Sequencing Reveals the Contribution of Long-Term Carriers in Staphylococcus aureus Outbreak Investigation.	Gordon	2017	Staphylococcus aureus	United Kingdom	Hospital and community	NA	All available samples	Outbreak investigation: person-to-person	Understand transmission dynamics	Retrospective	Proof-of-concept	It was shown that current sampling strategies provide sufficient information to determine whether isolates belong to an outbreak, and that, rather than confounding the investigation, within-host diversity can be utilized to identify the possible involvement of a long-term carrier, potentially enhancing the infection control response.
A Nonautochthonous U.S. Strain of Vibrio parahaemolyticus Isolated from Chesapeake Bay Oysters Caused the Outbreak in Maryland in 2010.	Haendiges	2016	Vibrio parahaemolyticus	United States	Community	2 clinical isolates 9 food isolates	Subset of available samples	Outbreak investigation: foodborne	Source tracing	Retrospective	Used for a specific public health problem	The findings demonstrate that WGS allowed a detailed retrospective study of outbreak and non-outbreak strains of V. parahaemolyticus, revealing their phylogenetic relationships and confirming their local vector and their likely path from Asia to the Chesapeake Bay. The wgMLST method employed was easy, robust, and scalable to multiple strains to be used in future V. parahaemolyticus outbreak inves…
What caused the outbreak of ESBL-producing Klebsiella pneumoniae in a neonatal intensive care unit, Germany 2009 to 2012? Reconstructing transmission with epidemiological analysis and whole-genome sequencing.	Haller	2015	Klebsiella pneumoniae	Germany	Hospital	46 clinical isolates	All available samples	Outbreak investigation: person-to-person	Understand transmission dynamics	Retrospective	Used for a specific public health problem	The study aimed to retrospectively reconstruct the timing of transmission events, date the start of the outbreak, and further elucidate possible sources in order to understand why extensive measures and investigations were insufficient to prevent new cases. WGS provided valuable information on the onset, course and size of the outbreak, and on possible ways of transmission. A limitation were the …
Investigation of a possible outbreak of carbapenem-resistant Acinetobacter baumannii in Odense, Denmark using PFGE, MLST and whole-genome-based SNPs.	Hammerum	2015	carbapenem-resistant Acinetobacter baumanni	Denmark	Hospital	8 clinical isolates	All available samples	Outbreak investigation: person-to-person	Understand transmission dynamics	'Near' real-time	Used for a specific public health problem	The SNP profile, Oxford MLST and the resistance gene profiles obtained from the WGS data were useful for typing of the eight carbapenem-resistant A. baumannii. WGS analysis, including SNP calling, MLST and resistance gene profiles, adds significant information for comparison and potential tracing of international-spreading clones and should replace PFGE typing.
Use of WGS data for investigation of a long-term NDM-1-producing Citrobacter freundii outbreak and secondary in vivo spread of blaNDM-1 to Escherichia coli, Klebsiella pneumoniae and Klebsiella oxytoca.	Hammerum	2016	Meropenem-resistant Enterobacteriaceae	Denmark	Hospital	25 clinical isolates	Subset of available samples	Outbreak investigation: person-to-person	Understand transmission dynamics	'Near' real-time	Used for a specific public health problem	An outbreak of NDM-1-producing Citrobacter freundii and possible secondary in vivo spread of blaNDM-1 to other Enterobacteriaceae were investigated using WGS data.
Distinct evolutionary patterns of Neisseria meningitidis serogroup B disease outbreaks at two universities in the USA.	Hao	2018	Neisseria meningitidis	United States	University	16 clinical isolates	All available samples	Outbreak investigation: person-to-person	Understand transmission dynamics	Retrospective	Used for a specific public health problem	WGS was used to analyse disease strains from two independent university outbreaks. Detailed comparison of WGS data identified distinct evolutionary patterns between the two groups of outbreak strains. In addition, genetic changes associated with virulence factors and outer-membrane proteins were identified. Main limitations of this study are that the sample size of each outbreak was small and asy…
Multistate Outbreak of Salmonella Anatum Infections Linked to Imported Hot Peppers - United States, May-July 2016.	Hassan	2017	Salmonella enterica	United States	Community	NA	Subset of available samples	Outbreak investigation: foodborne	Source tracing	'Near' real-time	Used for a specific public health problem	WGS provided additional resolution on the relatedness of strains. hqSNP analysis indicated that 19 clinical isolates and the Anaheim pepper isolate differed by 0-3 hqSNPs. Although WGS can provide additional resolution of the relatedness of isolates, it should not be used as the sole source of evidence.
Multistate outbreak of Salmonella Paratyphi B variant L(+) tartrate(+) and Salmonella Weltevreden infections linked to imported frozen raw tuna: USA, March-July 2015.	Hassan	2018	Salmonella Paratyphi B	United States	Community	15 clinical isolates and 1 food isolate	Subset of available samples	Outbreak investigation: foodborne	Source tracing	'Near' real-time	Used for a specific public health problem	PFGE has limited discriminatory capabilities for some Salmonella serotypes, and similarities in PFGE banding patterns are not directly indicative of genetic relatedness. This investigation is an example of the utility of WGS for a multistate Salmonella outbreak. In this outbreak, WGS provided additional microbiological evidence that diverse Salmonella Paratyphi B (dT+) PFGE patterns from clinical…
Genomic signature of multidrug-resistant Salmonella enterica serovar typhi isolates related to a massive outbreak in Zambia between 2010 and 2012.	Hendriksen	2015	Salmonella enterica serovar Typhi	Zambia	Community	33 clinical isolates	Subset of available samples	Outbreak investigation	Understand transmission dynamics	Retrospective	Used for a specific public health problem	For future surveillance and control of Salmonella Typhi infections in the region, it is important to know whether the outbreak in 2010 to 2012 was a result of a single novel introduction or reflected a situation of endemicity with multiple clones and lineages. The phylogenetic analysis and deletions suggest that a single MDR clone was responsible for the outbreak, during which occasional other S.…
Tracing Origins of the Salmonella Bareilly Strain Causing a Food-borne Outbreak in the United States.	Hoffmann	2015	Salmonella enterica serovar Bareilly	United States	Community	100 clinical and food isolates	Subset of available samples	Outbreak investigation: foodborne	Source tracing	Retrospective	Used for a specific public health problem	The data strongly suggest that WGS combined with geographic metadata clearly improves source tracking and surveillance, which is critically important for protection of the public health. Given the important and new capabilities proffered by this technology, the FDA Foods Program has established the GenomeTrakr WGS network and database to provide more draft genomes to support future outbreak inves…
Detection and Whole-Genome Sequencing of Carbapenemase-Producing Aeromonas hydrophila Isolates from Routine Perirectal Surveillance Culture.	Hughes	2016	Aeromonas spp.	United States	Hospital	3 clinical isolates	All available samples	Outbreak investigation: person-to-person	Understand transmission dynamics	'Near' real-time	Used for a specific public health problem	Epidemiological data alone was unable to establish or refute a link among three Aeromonas isolates. WGS established that these isolates were unrelated to each other and did not represent a true nosocomial cluster. The ability of sequencing data to resolve this epidemiological uncertainty enabled the researchers to avoid further investigation, which would likely have been fruitless, labor-intensiv…
A multi-country Salmonella Enteritidis phage type 14b outbreak associated with eggs from a German producer: 'near real-time' application of whole genome sequencing and food chain investigations, United Kingdom, May to September 2014.	Inns	2015	Salmonella Enteritidis	United Kingdom	Community	332 clinical and environmental samples	Subset of available samples	Outbreak investigation: foodborne	Source tracing	'Near' real-time	Used for a specific public health problem	This study presents WGS data providing a clear link between isolates from humans, eggs and environmental samples from premises associated with clusters of cases in an outbreak affecting several EU Member States. Being able to sequence isolates from German eggs made the genetic evidence linking this source to UK cases more compelling. Including sequencing data in epidemiological and environmental …
Prospective use of whole genome sequencing (WGS) detected a multi-country outbreak of Salmonella Enteritidis.	Inns	2017	Salmonella enterica serovar Enteritidis	United Kingdom	Community	NA	All available samples	Outbreak investigation: foodborne	Source tracing	Prospective	Implemented into routine public health practices	Since April 2015, WGS has been the routine test for Salmonella identification, surveillance and outbreak investigation at the national reference laboratory in England and Wales. This is the first published Salmonella outbreak to be prospectively detected using WGS. One of the main benefits of using WGS as the primary test for identification, surveillance and outbreak investigation is that it prov…
Common skin infection due to Panton-Valentine leucocidin-producing Staphylococcus aureus strains in asylum seekers from Eritrea: a genome-based investigation of a suspected outbreak.	Jaton	2016	Methicillin-susceptible S. aureus (MSSA)	Switzerland	Hospital	15 clinical isolates	All available samples	Outbreak investigation: person-to-person	Understand transmission dynamics	'Near' real-time	Used for a specific public health problem	An epidemiological link between the 15 cases could be ruled out by WGS (33 to 172 core SNPs between the different strains of a given complex).
Nosocomial Outbreak of Drug-Resistant Streptococcus pneumoniae Serotype 9V in an Adult Respiratory Medicine Ward.	Jauneikaite	2017	Streptococcus pneumoniae	United Kingdom	Hospital	3 clinical isolates	All available samples	Outbreak investigation: person-to-person	Understand transmission dynamics	'Near' real-time	Used for a specific public health problem	Nosocomial transmission was suspected solely because of very recent hospitalization and identical but unusual antimicrobial resistance patterns and was confirmed by WGS.
Public Health Investigation of Two Outbreaks of Shiga Toxin-Producing Escherichia coli O157 Associated with Consumption of Watercress.	Jenkins	2015	STEC	United Kingdom	Community	107 clinical and environmental isolates	Subset of available samples	Outbreak investigation: foodborne	Source tracing	'Near' real-time	Used for a specific public health problem	Although the MLVA profiles enabled to differentiate the two outbreaks, WGS demonstrated unparalleled sensitivity and accuracy in identifying linked cases over time (a 10-month time frame) and space (distributed across England). During this investigation, WGS was robust and reliable enough to direct epidemiological investigations with respect to the source of contamination (either domestic or impo…
Nosocomial transmission of Clostridium difficile ribotype 027 in a Chinese hospital, 2012-2014, traced by whole genome sequencing.	Jia	2016	Clostridium difficile	China	Hospital	22 clinical isolates	All available samples	Outbreak investigation: person-to-person	Understand transmission dynamics	Retrospective	Used for a specific public health problem	Genome sequencing, spatio-temporal analysis and field epidemiology investigation of the C. difficile NAP1/ BI/027 outbreaks in 2012 to 2014, revealed the possible modes of transmission. Molecular epidemiology based on WGS should be recommended for HAI investigations, in addition to conventional field epidemiology investigations.
Evolution of Drug-resistant Acinetobacter baumannii After DCD Renal Transplantation.	Jiang	2017	Acinetobacter baumannii	China	Hospital	18 clinical isolates	All available samples	Outbreak investigation: person-to-person	Understand transmission dynamics	Retrospective	Used for a specific public health problem	This study demonstrated the value of integration of clinical profiles with molecular methods in outbreak investigation and their importance in controlling infection and preventing serious complications after DCD transplantation.
Tracking a hospital outbreak of KPC-producing ST11 Klebsiella pneumoniae with whole genome sequencing.	Jiang	2015	Klebsiella pneumoniae	China	Hospital	12 clinical isolates	Subset of available samples	Outbreak investigation: person-to-person	Understand transmission dynamics	'Near' real-time	Used for a specific public health problem	Although the 12 blaKPC-producing K. pneumoniae strains possessed similar PFGE patterns, SNP variations throughout the genome allowed the strains to be divided into three clades. These results suggest that three independent transmission events led to hospital-wide dissemination of the outbreak strains. Elucidating transmission events between patients on the basis solely on epidemiological data has…
Outbreak of Klebsiella pneumoniae Carbapenemase-Producing Citrobacter freundii at a Tertiary Acute Care Facility in Miami, Florida.	Jimenez	2017	Citrobacter freundii	United States	Hospital	5 clinical isolates	All available samples	Outbreak investigation: person-to-person	Understand transmission dynamics	'Near' real-time	Used for a specific public health problem	Of the 6 cases identified, 3 occurred in the same intensive care unit and were caused by the same clone. For 2 of the 3 remaining cases, the isolates had low carbapenem minimum inhibitory concentrations and were unrelated by WGS. As a response to the outbreak, supplementary environmental cleaning was implemented, including closure and terminal cleaning of the unit where the 3 cases clustered.
Genetic Characterization of Vibrio cholerae O1 isolates from outbreaks between 2011 and 2015 in Tanzania.	Kachwamba	2017	Vibrio cholerae	Tanzania	Community	39 clinical isolates	Subset of available samples	Outbreak investigation: waterborne	Source tracing. Understand transmission dynamics.	Retrospective	Used for a specific public health problem	Determine whether cholera outbreaks in Tanzania are from a single or multiple sources, or whether the outbreak strains are genetically related to each other, because these isolates have not yet been characterized by modern genetic methods. Dar es Salaam is hypothesized to be the hub of cholera outbreaks in Tanzania, controlling cholera in Dar es Salaam will have a major impact on cholera outbreak…
2015 Epidemic of Severe Streptococcus agalactiae Sequence Type 283 Infections in Singapore Associated With the Consumption of Raw Freshwater Fish: A Detailed Analysis of Clinical, Epidemiological, and Bacterial Sequencing Data.	Kalimuddin	2017	Streptococcus agalactiae	Singapore	Community	161 clinical and food isolates	Subset of available samples	Outbreak investigation: foodborne	Source tracing	Retrospective	Used for a specific public health problem	Determine the scale of the outbreak, define the clinical spectrum of diseases, and explore the link between human cases and fish consumption using WGS.
Whole genome sequencing reveals an outbreak of Salmonella Enteritidis associated with reptile feeder mice in the United Kingdom, 2012-2015.	Kanagarajah	2017	Salmonella enteritidis	United Kingdom	Community	1538 clinical, food and animal isolates	Subset of available samples	Outbreak investigation: zoonotic	Source tracing	Retrospective	Used for a specific public health problem. Proof-of-concept.	Retrospective analysis of WGS data indicated that the outbreak had been occurring undetected by traditional surveillance procedures. There is evidence that the outbreak of S. Enteriditis described in this study occurred under the surveillance radar for at least four years and was only detected with the adoption of routine WGS led surveillance. Furthermore, WGS based typing enabled to set a case-d…
A Prolonged Outbreak of KPC-3-Producing Enterobacter cloacae and Klebsiella pneumoniae Driven by Multiple Mechanisms of Resistance Transmission at a Large Academic Burn Center.	Kanamori	2016	Carbapenem-resistant Enterobacteriaceae (CRE) Enterobacter cloacae and Klebsiella pneumoniae	United States	Burn center	22 clinical isolates	Subset of available samples	Outbreak investigation: person-to-person	Understand transmission dynamics	Retrospective	Used for a specific public health problem	WGS analysis demonstrated complex transmission dynamics within the burn center at levels of the strain and/or plasmid in association with a transposon, highlighting the versatility of KPC-producing Enterobacteriaceae in their ability to utilize multiple modes to resistance gene propagation. Genetic similarity of the isolates was investigated at the plasmid level. WGS-based genotyping had greater …
Next-Generation Sequencing and Comparative Analysis of Sequential Outbreaks Caused by Multidrug-Resistant Acinetobacter baumannii at a Large Academic Burn Center.	Kanamori	2016	Multidrug-resistant Acinetobacter baumannii	United States	Hospital	46 clinical isolates	Subset of available samples	Outbreak investigation: person-to-person	Understand transmission dynamics	Retrospective	Used for a specific public health problem	NGS-based analysis demonstrated the superior resolution of outbreak transmission networks and provided insight into the mechanisms of strain diversification between sequential outbreaks through recombination.
Genomic analyses of Francisella tularensis strains confirm disease transmission from drinking water sources, Turkey, 2008, 2009 and 2012.	Karadenizli	2015	Francisella tularensis	Turkey	Community	3 clinical isolates 3 environmental isolates	Subset of available samples	Outbreak investigation: waterborne	Source tracing	Retrospective	Used for a specific public health problem	One sample pair (one patient and one water isolate) for each of the three outbreaks were selected for WGS phylogenetic analysis. WGS of outbreak strains confirmed an epidemiological link between drinking water and three outbreaks.
Whole Genome Analysis of Injectional Anthrax Identifies Two Disease Clusters Spanning More Than 13 Years.	Keim	2015	Bacillus anthracis	Europe	Community	58 clinical isolates	All available samples	Outbreak investigation: injection drug use	Source tracing	Retrospective	Used for a specific public health problem	Genome-based differentiation of injectional anthrax isolates argues for at least two separate disease events spanning >12 years. The genomic similarity of the two clusters makes it likely that they are caused by separate contamination events originating from the same geographic region and perhaps the same site of drug manufacturing or processing. Pathogen diversity within single patients challeng…
Unusual Legionnaires' outbreak in cool, dry Western Canada: an investigation using genomic epidemiology.	Knox	2017	Legionella pneumophila	Canada	Community	5 clinical isolates	All available samples	Outbreak investigation: waterborne	Source tracing	Retrospective	Used for a specific public health problem	WGS revealed that the isolates differed by no more than a single vertically acquired SNV, supporting a single point-source outbreak.
Whole-Genome Sequencing for the Investigation of a Hospital Outbreak of MRSA in China.	Kong	2016	MRSA	China	Hospital	6 clinical and environmental isolates	Subset of available samples	Outbreak investigation	Understand transmission dynamics	'Near' real-time	Used for a specific public health problem	A suspected outbreak was confirmed by traditional methods and WGS. WGS was used to successfully distinguish between outbreak and non-outbreak isolates by reconstructing a phylogenetic tree.
Whole-Genome Characterization of Epidemic Neisseria meningitidis Serogroup C and Resurgence of Serogroup W, Niger, 2015.	Kretz	2016	Neisseria meningitidis	Niger	Community	102 clinical isolates	All available samples	Outbreak investigation: person-to-person	Understand transmission dynamics	Retrospective	Used for a specific public health problem	This study provides a genomic analysis of 102 invasive NmC and NmW strains collected from Niger during a large epidemic in 2015. The isolates within each serogroup (C and W) were closely related and formed a distinct phylogenetic cluster, with identical ST and little variability in the rest of the genome, suggesting a recent emergence, recent clonal expansion, or both. No mutations involved in re…
Genomic analysis of Salmonella enterica serotype Paratyphi A during an outbreak in Cambodia, 2013–2015	Kuijpers	2016	Salmonella enterica serotype Paratyphi A	Cambodia	Hospital	65 clinical isolates	Subset of available samples	Outbreak investigation: foodborne	Understand transmission dynamics	Retrospective	Proof-of-concept	For future public health investigations, the use of WGS data in real-time, together with classical epidemiological methods, would be advantageous, as demonstrated here by the unequalled discriminatory power of genomic data for tracking individual strains (i.e. distinguishing outbreak-associated isolates from those of contemporary sporadic cases and assessing the true genetic relationships between…
Whole-genome Sequencing Used to Investigate a Nationwide Outbreak of Listeriosis Caused by Ready-to-eat Delicatessen Meat, Denmark, 2014.	Kvistholm Jensen	2016	Listeria monocytogenes	Denmark	Community	NA	All available samples	Outbreak investigation: foodborne	Source tracing	Prospective	Implemented into routine public health practices	In September 2013, an enhanced listeriosis surveillance program was initiated, replacing PFGE with real-time WGS-based typing of human listeriosis isolates. WGS-based typing of food isolates with real-time comparison to human typing results began in June 2014. Following this surveillance, a major outbreak of listeriosis was detected. SNP analyses based on WGS showed identity between isolates from…
Outbreak of Campylobacteriosis Following a Dairy Farm Visit: Confirmation by Genotyping.	Lahti	2017	Campylobacter jejuni	Sweden	Community	7 clinical isolates 5 food isolates	Subset of available samples	Outbreak investigation: foodborne	Source tracing	Retrospective	Used for a specific public health problem. Proof-of-concept.	This study was performed to assess the extent of the outbreak, identify the source to prevent further cases, and investigate the usefulness of WGS as a typing method. The results of WGS confirmed the PFGE results and provided a valuable tool for supporting the evidence in this outbreak.
Confirmation of a Campylobacteriosis Outbreak Associated with Chicken Liver Pate Using PFGE and WGS.	Lahti	2017	Campylobacter jejuni	Sweden	Community	6 clinical isolates 3 food isolate	Subset of available samples	Outbreak investigation: foodborne	Source tracing	'Near' real-time	Used for a specific public health problem. Proof-of-concept.	The finding of identical genotypes among the human and chicken isolates further supports the association between the human outbreak and chicken from the producer that provided chicken liver to the wedding reception meal. WGS supported the PFGE findings.
Legionnaires' Disease Outbreak Caused by Endemic Strain of Legionella pneumophila, New York, New York, USA, 2015.	Lapierre	2017	Legionella pneumophila	United States	Community	41 clinical isolates 115 environmental isolates	Subset of available samples	Outbreak investigation: waterborne	Source tracing	'Near' real-time	Used for a specific public health problem	WGS was used in real-time during the course of the outbreak as a confirmatory method and to provide additional insights on the source. WGS was the only method powerful enough to discriminate between South Bronx hotel and all the other environmental isolates, including the homeless shelter, and confirmed the South Bronx hotel cooling tower as the source of this outbreak.
Molecular typing of toxic shock syndrome toxin-1- and Enterotoxin A-producing methicillin-sensitive Staphylococcus aureus isolates from an outbreak in a neonatal intensive care unit.	Layer	2015	Methicillin-susceptible S. aureus (MSSA)	Germany	Hospital	24 clincial isolates	Subset of available samples	Outbreak investigation: person-to-person	Understand transmission dynamics	Retrospective	Used for a specific public health problem	WGS enabled the researchers to exclude non-related cases from the outbreak scenario and to identify the most recent common ancestor of the outbreak clade. These analyses also indicated the presence of the respective clone on the ward at least months before detection of the first colonized/infected neonates. WGS can provide new and more reliable insights into aspects of source- identification, re-…
Reemergence and amplification of tuberculosis in the Canadian arctic.	Lee	2015	Mycobacterium tuberculosis	Canada	Community	78 clinical isolates	All available samples	Outbreak investigation: person-to-person	Understand transmission dynamics	Retrospective	Used for a specific public health problem	Whereas MIRU and RFLP of this community would suggest that there is, and has been, ongoing transmission in this village for decades, WGS data challenge this interpretation. The unique environment, with nearly all isolates sharing the same MIRU pattern, provided the opportunity to examine how limited classic genotyping methods can actually be. They demonstrated that although isolates in a transmis…
Pyoderma outbreak among kindergarten families: Association with a Panton-Valentine leukocidin (PVL)-producing S. aureus strain.	Leistner	2017	Methicillin-susceptible S. aureus (MSSA)	Germany	Kindergarten	10 clinical isolates	Subset of available samples	Outbreak investigation: person-to-person	Understand transmission dynamics	'Near' real-time	Used for a specific public health problem	WGS analysis together with the results of a questionnaire showed the introduction of a Panton-Valentine leukocidin (PVL)-producing S. aureus straininto a kindergarten.
Whole genome sequencing analyses of Listeria monocytogenes that persisted in a milkshake machine for a year and caused illnesses in Washington State.	Li	2017	Listeria monocytogenes	United States	Hospital	3 clinical isolates, 14 food isolates, 16 environmental isolates	Subset of available samples	Outbreak investigation: foodborne	Source tracing	Retrospective	Proof-of-concept	High resolution of WGS analyses allowed the differentiation of epidemiologically unrelated isolates, as well as the elucidation of the microevolution and persistence of isolates within the scope of one outbreak. WGS could not only trace the transmission of the outbreak strain between two facilities, but also reveal its persistence in the soft serve ice cream/ milkshake machine for one year. Furth…
Characterization of the Salmonella enterica Serotype Isangi Isolated from Patients for the First Time in China.	Li	2017	Salmonella Isangi	China	Community	2 clinical isolates, 4 food isolates	Subset of available samples	Outbreak investigation: foodborne	Source tracing	'Near' real-time	Used for a specific public health problem	PFGE and WGS analysis showed high similarity among the isolates, suggested that the pathogen dissemination through a single or limited vector(s).
Retrospective use of whole genome sequencing to better understand an outbreak of Salmonella enterica serovar Mbandaka in New South Wales, Australia.	Lindsay	2018	Salmonella enterica serovar Mbandaka	Australia	Community	29 clinical isolates	All available samples	Outbreak investigation: foodborne	Source tracing	Retrospective	Proof-of-concept	WGS was able to differentiate the outbreak cases of Salmonella ser. Mbandaka into distinct clusters and sporadic cases.
Outbreak of vanB vancomycin-resistant Enterococcus faecium colonization in a neonatal service.	Lister	2015	Vancomycin-resistant Enterococcus faecum (VREfm)	Australia	Hospital	24 clinical isolates (including 20 screening isolates) 2 environmental isolates	Subset of available samples	Outbreak investigation	Source tracing	'Near' real-time	Used for a specific public health problem	WGS and MLST confirmed that this outbreak was caused by a single multilocus sequence type, allowing refinement of infection control measures.
Time to review the gold standard for genotyping vancomycin-resistant enterococci in epidemiology: Comparing whole-genome sequencing with PFGE and MLST in three suspected outbreaks in Sweden during 2013-2015.	Lytsy	2017	Vancomycin-resistant enterococci (VRE)	Sweden	Hospital	60 clinical isolates	Subset of available samples	Outbreak investigation: person-to-person	Understand transmission dynamics	Retrospective	Proof-of-concept	The purpose of this study was to compare PFGE and MLST with WGS-ANI regarding reliability, discriminatory power, epidemiological concordance and convenience criteria such as software based analysis, availability of databases, and comparability of the results of different laboratories for epidemiological molecular typing during outbreak investigations involving VRE-isolates. WGS-ANI has an increas…
Investigation using whole genome sequencing of a prolonged restaurant outbreak of Salmonella Typhimurium linked to the building drainage system, England, February 2015 to March 2016.	Mair-Jenkins	2017	Salmonella enterica serovar Typhimurium	United Kingdom	Community	72 clinical samples, 354 environmental samples, 9 water samples, 12 food samples	All available samples	Outbreak investigation: foodborne	Source tracing	'Near' real-time	Implemented into routine public health practices	There was strong epidemiological evidence of a link to the restaurant early in the investigation, supported by timely WGS results which provided a highly discriminatory microbiological link between cases and confirmed an initial point source outbreak. The use of routine WGS which strengthened the epidemiological evidence of a point-source outbreak enabling rapid implementation of control measures.
Genomic Epidemiology of an Endoscope-Associated Outbreak of Klebsiella pneumoniae Carbapenemase (KPC)-Producing K. pneumoniae.	Marsh	2015	Klebsiella pneumoniae	United States	Hospital	5 clinical isolates 2 environmental isolates	Subset of available samples	Outbreak investigation	Source tracing	'Near' real-time	Used for a specific public health problem	This study demonstrates the utility of whole genome and plasmid analysis for identification and molecular characterization of outbreaks due to ST258 KPC-Kp. Phylogeny based upon core SNPs provided objective and improved discrimination compared to PFGE. These data combined with observed differences in gene and plasmid content and the epidemiology provided additional genetic resolution of a highly …
Protracted Outbreak of Salmonella Newport Infections Linked to Ground Beef: Possible Role of Dairy Cows - 21 States, 2016-2017.	Marshall	2018	Salmonella enterica serotype Newport	United States	Community	145 clinical isolates, 4 animal isolates and 1 food isolate	Subset of available samples	Outbreak investigation: foodborne	Source tracing	Retrospective	Used for a specific public health problem	This investigation combined epidemiologic and WGS data to link the outbreak to contaminated ground beef; dairy cows were hypothesized to be the ultimate source of Salmonella contamination. WGS analysis provided more discriminatory power to refine the outbreak case definition and excluded 39 cases of illness from the outbreak. However, sequencing is not currently performed in real time for Salmone…
Genomic dissection of the 1994 Cronobacter sakazakii outbreak in a French neonatal intensive care unit.	Masood	2015	Cronobacter sakazakii	France	Hospital	26 clinical isolates	Subset of available samples	Outbreak investigation	Understand transmission dynamics	Retrospective	Proof-of-concept	The whole genome phylogeny was in agreement with the previous PFGE profile analysis, supporting the continued general usefulness of PFGE to obtain an overall perspective in an outbreak. However, SNP analysis has proven to be more discriminatory as it provides the best resolution at the DNA level.
Klebsiella pneumoniae carbapenemase (KPC)-producing K. pneumoniae at a single institution: insights into endemicity from whole-genome sequencing.	Mathers	2015	Klebsiella pneumoniae	United States	Hospital	37 clinical isolates	Subset of available samples	Outbreak investigation	Understand transmission dynamics	Prospective	Used for a specific public health problem	This study provides new insights into the dynamic relationships between K. pneumoniae host strains and plasmids involved in the emergence and spread of plasmid-mediated antibiotic resistance. The high-resolution, joint analysis of plasmid and host bacterial diversity provides new insights into the paths by which KPC-Kp has become endemic in a hospital over time.
Genomic Epidemiology of Clostridium botulinum Isolates from Temporally Related Cases of Infant Botulism in New South Wales, Australia.	McCallum	2015	Clostridium botulinum	Australia	Community	4 clinical isolates	All available samples	Outbreak investigation	Source tracing	Retrospective	Used for a specific public health problem	WGS analyses indicated that the four infant botulism cases were caused by genomically distinct strains of C. botulinum that were unlikely to have originated from a common environmental source. The isolates did, however, cluster together, compared with international isolates, suggesting that C. botulinum from environmental reservoirs throughout New South Wales have descended from a common ancestor…
Recurrent seasonal outbreak of an emerging serotype of Shiga toxin-producing Escherichia coli (STEC O55:H7 Stx2a) in the south west of England, July 2014 to September 2015.	McFarland	2017	STEC	United Kingdom	Community, nursery	24 clinical isolates, 2 animal isolates	All available samples	Outbreak investigation: person-to-person, zoonotic	Source tracing. Understand transmission dynamics.	'Near' real-time	Implemented into routine public health practices	Epidemiological investigation and WGS indicated that this outbreak was possibly caused by recurrent introductions from a local endemic zoonotic source. A subset of cases was associated with human-to-human transmission in a nursery.
Real time application of whole genome sequencing for outbreak investigation - What is an achievable turnaround time?	McGann	2016	Vancomycin-resistant Enterococcus faecium (VREfm)	United States	Hospital	3 clinical isolates	All available samples	Outbreak investigation: person-to-person	Understand transmission dynamics	'Near' real-time	Proof-of-concept	It was demonstrate that WGS can readily provide accurate and comprehensive feedback on potential outbreaks in just 2 days, allowing real-time feedback to the requesting facility and resulting in an appropriate and comprehensive response by Infection Control (IC) departments.
Tracing melioidosis back to the source: using whole-genome sequencing to investigate an outbreak originating from a contaminated domestic water supply.	McRobb	2015	Burkholderia pseudomallei	Australia	Community	7 clinical isolates 6 environmental isolates	Subset of available samples	Outbreak investigation: waterborne	Source tracing	Retrospective	Used for a specific public health problem	This study demonstrated confident source attribution of two melioidosis cases originating from the same water supply; however, an exact match was not found, possibly due to within-host evolution or laboratory passage or, alternatively, to insufficient sampling of the environmental reservoir.
Outbreak investigation for toxigenic Corynebacterium diphtheriae wound infections in refugees from Northeast Africa and Syria in Switzerland and Germany by whole genome sequencing.	Meinel	2016	Corynebacterium diphteriae	Switzerland and Germany	Refugee centre	17 clinical isolates	Subset of available samples	Outbreak investigation: person-to-person	Understand transmission dynamics. Feedback on key phenotypic attributes.	'Near' real-time	Used for a specific public health problem	In contrast to more conventional typing techniques, such as PFGE, ribotyping and MLST, WGS allows the determination of relatedness with a maximum of resolution and, in addition, provides further genetic information on resistance genes and virulence factors, such as the diphtheria toxin gene and the spaABC cluster, which might be important for risk assessment as the combination of both is more eff…
A large outbreak of Campylobacter jejuni infection in a university college caused by chicken liver pate, Australia, 2013.	Moffatt	2016	Campylobacter jejuni	Australia	University	7 clinical isolates 2 food isolates	Subset of available samples	Outbreak investigation: foodborne	Source tracing	Retrospective	Used for a specific public health problem	The study highlights the usefulness of employing complementary components of epidemiological evidence, including genomic data, to support public health inference.
Whole genome sequencing provides an unambiguous link between Salmonella Dublin outbreak strain and a historical isolate.	Mohammed	2016	Salmonella enterica serovar Dublin	Ireland	Community	18 clinical isolates	Subset of available samples	Outbreak investigation: foodborne	Source tracing	Retrospective	Proof-of-concept	WGS analysis not only confirmed the very close relationship in the outbreak isolates but it also succeeded in identifying a historical isolate from 2011 that was very similar to the outbreak strain. The MLVA pattern of the outbreak isolates was not a complete match for the 2011 isolate, thus WGS gave greater assurance of similarity.
Possible Interplay Between Hospital and Community Transmission of a Novel Clostridium Difficile Sequence Type 295 Recognized by Next-Generation Sequencing.	Moloney	2016	Clostridium difficile	Ireland	Hospital	7 clinical isolates	All available samples	Outbreak investigation: person-to-person	Understand transmission dynamics	Prospective	Implemented into routine public health practices	NGS analysis was performed as part of prospective surveillance of all detected C. difficile isolates at a university hospital. An outbreak of a novel C. difficile sequence type (ST)-295 was identified in a hospital and a community hostel for homeless adults. Although only 1 SNV distinguishes ST-295 from ST-2, its occurrence within the housekeeping gene atpA generated a new allele and new sequence…
ESBL-Producing and Macrolide-Resistant Shigella sonnei Infections among Men Who Have Sex with Men, England, 2015.	Mook	2016	Shigella sonnei	United Kingdom	Community	9 clinical isolates	All available samples	Outbreak investigation: person-to-person	Understand transmission dynamics	Prospective	Implemented into routine public health practices	Since August 2015, Public Health England (PHE) has conducted WGS of ≈70% of S. sonnei isolates (those voluntarily referred from hospital laboratories). In November 2015, PHE identified a cluster of S. sonnei isolates by analyzing WGS data. WGS revealed that the multidrug-resistance phenotype is conferred by acquisition of an IncFII plasmid known to be circulating in S. flexneri–affected MSM.
Real-time genomic investigation underlying the public health response to a Shiga toxin-producing Escherichia coli O26:H11 outbreak in a nursery.	Moran-Gilad	2017	STEC	Israel	Nursery	11 clinical isolates	Subset of available samples	Outbreak investigation: person-to-person, zoonotic	Understand transmission dynamics. Feedback on key phenotypic attributes.	'Near' real-time	Used for a specific public health problem	The current investigation utilized rapid WGS performed in real time at a very early stage of the outbreak in a non-reference microbiology setting. The use of WGS generated timely information including calling of the serotype and ST in silico, typing of the stx toxin, assessment of over 20 virulence genes as well as phylogenetic analysis for genomic epidemiology using cgMLST and SNP methods. Such …
Investigation of a staphylococcal food poisoning outbreak combining case-control, traditional typing and whole genome sequencing methods, Luxembourg, June 2014.	Mossong	2015	Staphylococcus aureus	Luxembourg	Community	33 clinical isolates 6 food isolates	Subset of available samples	Outbreak investigation: foodborne	Source tracing	'Near' real-time	Used for a specific public health problem	While WGS showed virtually identical groupings to MLVA, one major advantage of WGS is that it is a universal method applicable to any bacterial species and that it provides further data on the presence of genes encoding virulence and resistance factors.
Resolution of a Protracted Serogroup B Meningococcal Outbreak with Whole-Genome Sequencing Shows Interspecies Genetic Transfer.	Mulhall	2016	Neisseria spp.	Ireland	Community	235 clinical isolates	All available samples	Outbreak investigation: person-to-person	Understand transmission dynamics	Prospective	Used for a specific public health problem	One month after the final case of the outbreak, a carriage study was undertaken to ascertain meningococcal prevalence. Conventional MLST, augmented by antigen typing (porA and fetA), has sufficient discriminatory resolution for both national and international epidemiological analysis and has been routinely implemented. However, isolates from outbreaks are typically indistinguishable by this appro…
Two Linked Enteroinvasive Escherichia coli Outbreaks, Nottingham, UK, June 2014.	Newitt	2016	Enteroinvasive Echerichia coli (EIEC)	United Kingdom	Community	44 clinical isolates 17 food isolates	Subset of available samples	Outbreak investigation: foodborne	Source tracing	'Near' real-time	Used for a specific public health problem	WGS identified the same organism in cases from both outbreaks, but no epidemiologic link was confirmed.
Fatal Septicemia Linked to Transmission of MRSA Clonal Complex 398 in Hospital and Nursing Home, Denmark.	Nielsen	2016	MRSA	Denmark	Hospital and nursing home	7 clinical isolates	All available samples	Outbreak investigation: person-to-person	Understand transmission dynamics	'Near' real-time	Used for a specific public health problem	Phylogenetic analyses of WGS indicated that the human isolates from the 2 transmission chains were located in different clusters that intermingled with isolates from pigs. The detection of molecular markers associated with live- stock origin further confirmed animal origin.
Tuberculosis Outbreak in an Educational Institution in Norway.	Norheim	2017	Mycobacterium tuberculosis	Norway	Community	22 clinical isolates	Subset of available samples	Outbreak investigation: person-to-person	Understand transmission dynamics	Retrospective	Proof-of-concept	WGS can independently verify linked cases and transmission chain members; however, it can infer individual linkages only to a limited extent. The output of comparative genomics for Mtb complex strain resolution may be limited due to the relatively high sequence conservation and consequent redundancy in phylogeny.
Whole Genome Sequencing and Bioinformatic Analysis of Two Foodborne Illness Outbreaks: Campylobacter jejuni and Salmonella enterica.	Oakeson	2018	Campylobacter jejuni and Salmonella enterica	United States	Community	61 clinical Campylobacter jejuni isolates and 18 environmental Campylobacter jejuni isolates. 80 clinical Salmonella isolates and 8 environmental isolates.	Subset of available samples	Outbreak investigation: foodborne	Source tracing	Retrospective	Proof-of-concept	In both outbreaks, PFGE lacked the resolution to infer outbreak relatedness of all isolates, whereas the genomic approaches of the current study, provide phylogenetic relationships of isolates as well as near complete genotypic information for each isolate. Multiple genetic events, such as point mutations, insertions and deletions, can lead to the loss or gain of restriction sites as well as chan…
Whole Genome Sequencing Investigation of a Tuberculosis Outbreak in Port-au-Prince, Haiti Caused by a Strain with a "Low-Level" rpoB Mutation L511P - Insights into a Mechanism of Resistance Escalation.	Ocheretina	2015	Mycobacterium tuberculosis	Haiti	Community	8 clinical isolates	Subset of available samples	Outbreak investigation: person-to-person	Understand transmission dynamics	Retrospective	Used for a specific public health problem	The results demonstrated superior resolution power of the WGS typing in high prevalence setting when compared to classic epidemiological investigation—it was able to confirm a possible indirect link between patients and to uncover unknown links. At least four patients with history of treatment failure would likely have been misclassified as cases with acquired resistance, while WGS unequivocally …
Delineating community outbreaks of Salmonella enterica serovar Typhimurium by use of whole-genome sequencing: insights into genomic variability within an outbreak.	Octavia	2015	Salmonella enterica serovar Typhimurium	Australia	Community	44 clinical isolates 13 food/environmental/animal isolates	Subset of available samples	Outbreak investigation: foodborne	Source tracing	Retrospective	Proof-of-concept	NGS provides the resolution that can clearly define outbreaks, identify the source of an outbreak, suggest unsuspected epidemiological links, and indirectly validate the completeness of epidemiological investigations. Public health investigations of S. Typhimurium outbreaks relying on MLVA typing may underestimate the size of the outbreaks.
Tracking Nosocomial Klebsiella pneumoniae Infections and Outbreaks by Whole-Genome Analysis: Small-Scale Italian Scenario within a Single Hospital.	Onori	2015	Klebsiella pneumoniae	Italy	Hospital	16 clinical isolates	All available samples	Outbreak investigation: person-to-person	Understand transmission dynamics	Retrospective	Used for a specific public health problem	The wealth of data from genome sequencing allows reconstruction of the relationships of isolates from single hospitals and outbreaks and placement of the isolates in overall global phylogenies, and comparisons of genomes permit determination of whether strains involved in a specific outbreak share common characteristics that might confer specific selective advantages. The introduction of bacteria…
Identifying Likely Transmission Pathways within a 10-Year Community Outbreak of Tuberculosis by High-Depth Whole Genome Sequencing.	Outhred	2016	Mycobacterium tuberculosis	Australia	Community	22 clinical isolates	Subset of available samples	Outbreak investigation: person-to-person	Understand transmission dynamics	Retrospective	Used for a specific public health problem	WGS, with analysis of SNPs, insertions, deletions, structural variants and subpopulations, enabled the highest possible level of discrimination between cluster members, clarifying likely transmission pathways and exposing the complexity of strain origin. The analysis provides a basis for targeted public health intervention and enhanced classification of future isolates linked to the cluster. This…
Pseudomonas aeruginosa intensive care unit outbreak: winnowing of transmissions with molecular and genomic typing.	Parcell	2018	Pseudomonas aeruginosa	United Kingdom	Hospital	6 clinical isolates and 6 environmental isolates	All available samples	Outbreak investigation: person-to-person	Understand transmission dynamics	Retrospective	Proof-of-concept	The clinical benefit of using WGS in this situation is that it rapidly provides absolute clarity in distinguishing the isolates in one step, negating the need for the infection prevention and control team to spend unnecessary time contemplating other scenarios of how the transmission came about without certainty. This study has shown that WGS is a potent tool to direct effective intervention in o…
Multi-country outbreak of Salmonella enteritidis infection linked to the international ice hockey tournament.	Parn	2017	Salmonella enteritidis	Finland, Sweden, Norway	Community	8 clinical isolates	Subset of available samples	Outbreak investigation: foodborne	Source tracing	'Near' real-time	Used for a specific public health problem	Cross-border data sharing to perform WGS gave relevant information regarding the source of the outbreak. In order to compare and confirm the genetic relationship of Finnish and Swedish outbreak-related isolates with an identical MLVA type, five Finnish and three Swedish isolates were randomly selected and subjected to WGS by gene-by-gene analysis. Harmonising the protocol for WGS among EU countri…
Epidemiological information is key when interpreting whole genome sequence data – lessons learned from a large Legionella pneumophila outbreak in Warstein, Germany, 2013	Petzold	2017	Legionella pneumophila	Germany	Community	42 clinical and environmental isolates	Subset of available samples	Outbreak investigation: waterborne	Source tracing	Retrospective	Proof-of-concept	Although gene-by-gene allele calling procedures like cgMLST inherently mitigate, in contrast to SNP calling procedures, against the effects of smaller recombination events, the method is prone to effects of large recombination events. Therefore, epidemiological information and/or compensation for recombination with methods are strongly recommended. Core genome MLST combines a high discriminatory …
Whole genome sequencing of Salmonella Typhimurium illuminates distinct outbreaks caused by an endemic multi-locus variable number tandem repeat analysis type in Australia, 2014.	Phillips	2016	Salmonella enterica serovar Typhimurium	Australia	Community	85 clinical isolates, 10 environmental isolates	Subset of available samples	Outbreak investigation: foodborne	Source tracing	Retrospective	Proof-of-concept	The WGS analysis supported epidemiological evidence and genomes of within-outbreak isolates were nearly identical. WGS of Salmonella Typhimurium can discriminate foodborne community outbreaks within a single endemic MLVA clone. These findings support the translation of WGS into public health laboratory surveillance of salmonellosis.
A Cross-Sectional Study of Colonization Rates with Methicillin-Resistant Staphylococcus aureus (MRSA) and Extended-Spectrum Beta-Lactamase (ESBL) and Carbapenemase-Producing Enterobacteriaceae in Four Swiss Refugee Centres.	Piso	2017	MRSA	Switzerland	Refugee centre	40 clinical isolates	Subset of available samples	Outbreak investigation: person-to-person	Understand transmission dynamics	'Near' real-time	Used for a specific public health problem	WGS was used to determine the relatedness of MRSA isolates with high resolution due to a suspected outbreak.
Rapid draft sequencing and real-time nanopore sequencing in a hospital outbreak of Salmonella.	Quick	2015	Salmonella enterica serovar Enteritidis	United Kingdom	Hospital	16 clinical isolates	Subset of available samples	Outbreak investigation: foodborne	Understand transmission dynamics	'Near' real-time	Used for a specific public health problem	The combination of rapid prospective sequencing during an outbreak and detailed characterisation of cases occurring on a national scale has potential implications for the future of outbreak investigation. Larger scale integration with national genome databases represents the first implementation of a new paradigm for the investigation of outbreaks. The use of rapid, draft sequencing can delineate…
Genomic Resolution of Outbreak-Associated Legionella pneumophila Serogroup 1 Isolates from New York State.	Raphael	2016	Legionella pneumophila	United States	Community	13 clinical isolates, 17 environmental isolates	Subset of available samples	Outbreak investigation: waterborne	Source tracing	Retrospective	Proof-of-concept	Both core SNP and wgMLST analyses distinguished isolates from separate outbreaks, including those from two outbreaks sharing indistinguishable PFGE profiles. WGS helps to improve resolution of Legionella pneumophila isolated during laboratory investigations of legionellosis compared to traditional subtyping methods. These data can be important in confirming the environmental sources of legionello…
Whole genome sequencing for the molecular characterization of carbapenem-resistant Klebsiella pneumoniae strains isolated at the Italian ASST Fatebenefratelli Sacco Hospital, 2012-2014.	Rimoldi	2017	Klebsiella pneumoniae	Italy	Hospital	68 clinical isolates	Subset of available samples	Outbreak investigation: person-to-person	Feedback on key phenotypic attributes	Retrospective	Proof-of-concept	The findings show that whole-genome analysis can accurately reconstruct the molecular characterisation of isolates, including resistome, virulome and plasmid replicon content, and determine the phylogenetic relationships among strains circulating in a single hospital. The future clinical implementation of real-time sequencing could transform the surveillance and management of problematic nosocomi…
Whole genome SNP typing to investigate methicillin-resistant Staphylococcus aureus carriage in a health-care provider as the source of multiple surgical site infections.	Roe	2016	MRSA	United States	Hospital	24 clinical isolates	All available samples	Outbreak investigation: person-to-person	Understand transmission dynamics	Retrospective	Used for a specific public health problem	These results demonstrate the utility of WGS for hospital molecular epidemiology and provide confirmation that the source of infection for three patients was not related to the surgical team member isolate. WGS analysis is an ideal method to exclude isolates involved in transmission events and nosocomial outbreaks, and coupling this method with epidemiological data can determine if a transmission…
Pan-genome multilocus sequence typing and outbreak-specific reference-based single nucleotide polymorphism analysis to resolve two concurrent Staphylococcus aureus outbreaks in neonatal services.	Roisin	2016	Methicillin-susceptible S. aureus (MSSA)	Belgium	Hospital	47 clinical isolates	Subset of available samples	Outbreak investigation: person-to-person	Understand transmission dynamics	Retrospective	Proof-of-concept	An hierarchical WGS approach was used, combining pan-genome MLST and taking into account the accessory genomes of 42 reference strains, with SNP analysis on a de novo assembled outbreak-specific reference. Pan-genome multilocus sequence typing showed that the outbreaks were caused by independent clones not closely related to any of the surveillance isolates. WGS analysis can provide unique fine-t…
Whole-genome sequencing for identification of the source in hospital-acquired Legionnaires' disease.	Rosendahl Madsen	2017	Legionella pneumophila	Denmark	Hospital	13 clinical isolates 12 environmental isolates	Subset of available samples	Outbreak investigation: waterborne	Source tracing	Retrospective	Proof-of-concept	The draft genome of a strain of L. pneumophila isolated from a patient with suspected nosocomial Legionnaires’ disease was compared with genomes of isolates from other patients and water sources in the hospital in order to identify the source of infection. WGS results should not stand alone but must be viewed in context with the epidemiology. L. pneumophila isolates can show very little genetic v…
An outbreak of Shiga toxin-producing Escherichia coli serogroup O157 linked to a lamb-feeding event.	Rowell	2016	STEC	United Kingdom	Community	13 clinical isolates 10 animal isolates	All available samples	Outbreak investigation: foodborne	Source tracing	Prospective	Proof-of-concept	All isolates of STEC O157 submitted to GBRU were typed using MLVA and WGS, for comparison purposes. Both MLVA and WGS analysis provided evidence that the human and animal isolates were genomically linked, although WGS data had a higher level of strain discrimination than MLVA. WGS analysis showed that the human cases were infected with isolates belonging to a subset of the diversity of the isolat…
Clonal or not clonal? Investigating hospital outbreaks of KPC-producing Klebsiella pneumoniae with whole-genome sequencing.	Ruppe	2017	Klebsiella pneumoniae	Switzerland	Hospital	18 clinical isolates	Subset of available samples	Outbreak investigation: person-to-person	Understand transmission dynamics	Retrospective	Proof-of-concept	Two separate KPC outbreaks were retrospectively investigated using WGS to assess WGS's concordance with traditional epidemiologic methods on clonality determination. Different levels of WGS analysis yielded different information with respect to observed transmission pathways in both outbreaks. The results suggest that whole-genome analysis (with plasmids) is the most relevant. Previous long-term …
Ongoing outbreak of invasive listeriosis, Germany, 2012 to 2015.	Ruppitsch	2015	Listeria monocytogenes	Germany	Community	38 clinical isolates	Subset of available samples	Outbreak investigation: foodborne	Source tracing	'Near' real-time	Used for a specific public health problem	PFGE is suitable for screening but cannot confirm outbreak isolates, whereas NGS appears highly discriminatory and superior for the allocation of cases to the outbreak. The use of NGS is desirable as routine for all Listeria isolates collected for typing.
Genomic investigation of a suspected outbreak of Legionella pneumophila ST82 reveals undetected heterogeneity by the present gold-standard methods, Denmark, July to November 2014.	Schjorring	2017	Legionella pneumophila	Denmark	Community	12 clinical isolates	Subset of available samples	Outbreak investigation: waterborne	Source tracing	Retrospective	Used for a specific public health problem	Standard epidemiological and typing tools as well as WGS is used to retrospectively investigate the putative outbreak. WGS was applied to obtain further clarification into the origin and relatedness of the four cases. As recombination has been shown to be a significant driving factor in Legionella evolution, it is important to consider this process when inferring relatedness based on core diversi…
Cross-border outbreak of listeriosis caused by coldsmoked salmon, revealed by integrated surveillance and whole genome sequencing (WGS), Denmark and France, 2015 to 2017	Schjorring	2017	Listeria monocytogenes	Denmark, France	Community	8 clinical isolates 16 food and environmental isolates	All available samples	Outbreak investigation: foodborne	Source tracing	Prospective	Implemented into routine public health practices	Though only involving a low number of isolates, WGS L. monocytogenes surveillance and communication between countries allowed to detect and rapidly solve this salmon-associated outbreak, leading to food product recall in two European countries. The EPIS-FWD communication platforms allowed for the communication to link cases across borders.
MALDI-TOF MS meets WGS in a VRE outbreak investigation.	Schlebusch	2017	Vancomycin-resistant Enterococcus faecium (VREfm)	Australia	Hospital	12 clinical isolates	All available samples	Outbreak investigation: person-to-person	Understand transmission dynamics	'Near' real-time	Proof-of-concept	MALDI-TOF MS analysis has the potential to rapidly determine whether an outbreak is present; and if clearer determination of the evolutionary distance between isolates is required for confirmation and further investigation of the outbreak, subsequent detailed genomic analysis such as WGS could be used.
Notes from the Field: Outbreak of Listeriosis Associated with Consumption of Packaged Salad — United States and Canada, 2015–2016	Self	2016	Listeria monocytogenes	United States and Canada	Community	NA	All available samples	Outbreak investigation: foodborne	Source tracing	Prospective	Implemented into routine public health practices	The wgMLST analysis identified this listeriosis cluster and provided evidence of the link between contaminated food products and human illness. This allowed timely recall of potentially contaminated food, which might have prevented additional cases of serious illness. The standardized questionnaire did not include leafy green vegetables and failed to identify a common source for the infections.
The Stealthy Superbug: the Role of Asymptomatic Enteric Carriage in Maintaining a Long-Term Hospital Outbreak of ST228 Methicillin-Resistant Staphylococcus aureus.	Senn	2016	MRSA	Switzerland	Hospital	228 clinical isolates	Subset of available samples	Outbreak investigation: person-to-person	Understand transmission dynamics	Retrospective	Used for a specific public health problem	Combining of the sequence data with detailed metadata on patient admission and movement confirmed that the outbreak was due to the transmission of a single clonal variant of ST228, rather than repeated introductions of this clone into the hospital.
Evaluation of WGS based approaches for investigating a food-borne outbreak caused by Salmonella enterica serovar Derby in Germany.	Simon	2018	Salmonella enterica serovar Derby	Germany	Community	55 human, food and animal isolates	Subset of available samples	Outbreak investigation: foodborne	Source tracing	Retrospective	Proof-of-concept	Retrospective investigation by WGS and subsequent evaluation of two bioinformatics approaches to determine their feasibility for Public Health Laboratories. The discriminatory power of whole genome approaches significantly exceeds that of the classical typing methods. This is particularly beneficial for very clonal serovars where the resolution of conventional methods is limited and for the assig…
Enhanced tuberculosis outbreak investigation using whole genome sequencing and IGRA.	Smit	2015	Mycobacterium tuberculosis	Finland	Community	12 clinical isolates	All available samples	Outbreak investigation: person-to-person	Understand transmission dynamics	'Near' real-time	Proof-of-concept	Social network analysis, WGS and interferon-γ release assays (IGRAs) were used in an ongoing outbreak investigation to complement the traditional contact investigation and to assess the public health relevance of these methods. As genotyping results were not discriminatory enough to understand the transmission dynamics of this outbreak, WGS was used. WGS strongly confirmed the association of the …
Genome-based study of a spatio-temporal cluster of invasive meningococcal disease due to Neisseria meningitidis serogroup C, clonal complex 11.	Stefanelli	2016	Neisseria meningitidis	Italy	Community	60 clinical isolates	Subset of available samples	Outbreak investigation: person-to-person	Understand transmission dynamics	Retrospective	Used for a specific public health problem	WGS may greatly contribute to outbreak investigation, allowing the identification of specific lineages causing disease in specific age-groups. Detailed molecular information is key to better understand epidemic and hyper-endemic dynamics, and to re-modulate vaccination strategies.
Dynamics of MDR Enterobacter cloacae outbreaks in a neonatal unit in Nepal: insights using wider sampling frames and next-generation sequencing.	Stoesser	2015	Enterobacter cloacae	Nepal	Hospital	42 clinical isolates 1 environmental isolate	All available samples	Outbreak investigation	Understand transmission dynamics	'Near' real-time	Used for a specific public health problem	WGS was used to test the hypothesis that a cluster of 16 E. cloacae bacteremia cases in a Nepali neonatal unit represented a single clonal outbreak. Wide sampling frames and high-resolution typing methods are needed to describe the complex molecular epidemiology of E. cloacae outbreaks, which is not appropriately reflected by routine susceptibility phenotypes.
Tracking a tuberculosis outbreak over 21 years: strain-specific single-nucleotide polymorphism typing combined with targeted whole-genome sequencing.	Stucki	2015	Mycobacterium tuberculosis	Switzerland	Community	69 clinical isolates	Subset of available samples	Outbreak investigation: person-to-person	Understand transmission dynamics	Retrospective	Proof-of-concept	This study demonstrated the feasibility and advantages of tracking a tuberculosis outbreak by using a strain-specific SNP-based screening assay in a large population-based collection of M. tuberculosis isolates. Targeted WGS was subsequently performed on the identified cluster isolates, which, combined with social contact data, enabled the researchers to retrace transmission dynamics at high reso…
Importance of whole genome sequencing for the assessment of outbreaks in diagnostic laboratories: analysis of a case series of invasive Streptococcus pyogenes infections.	Tagini	2017	Streptococcus pyogenes	Switzerland	Hospital	11 clinical isolates	All available samples	Outbreak investigation: person-to-person	Feedback on key phenotypic attributes	'Near' real-time	Used for a specific public health problem	WGS is a powerful technique to discriminate between closely related strains, excluding an outbreak in less than 10 days. This short time-to-result period had a positive impact on sparing hospital hygiene/public health measures, thus reinforcing its cost-effectiveness. Moreover, WGS provided extensive data on the virulome and resistome of all these strains. However, the major limitation of the inv…
Characterization of Foodborne Outbreaks of Salmonella enterica Serovar Enteritidis with Whole-Genome Sequencing Single Nucleotide Polymorphism-Based Analysis for Surveillance and Outbreak Detection.	Taylor	2015	Salmonella enterica serovar Enteritidis	United States	Community	54 clinical isolates 1 environmental isolate	Subset of available samples	Outbreak investigation: foodborne	Source tracing	Retrospective	Proof-of-concept	The study demonstrated that SNP-based analysis of WGS has improved discrimination compared to that of PFGE. This retrospective analysis has provided support for the reliability of WGS results when isolates show little diversity, which in turn provides guidance and support for targeted epidemiological investigations. However, it must be noted that WGS cannot be the sole basis of a determination th…
Epidemiology and whole genome sequencing of an ongoing point-source Salmonella Agona outbreak associated with sushi consumption in western Sydney, Australia 2015.	Thompson	2017	Salmonella Agona	Australia	Community	38 clinical isolates 10 food isolates	All available samples	Outbreak investigation: foodborne	Source tracing	Retrospective	Used for a specific public health problem. Proof-of-concept.	WGS was performed on isolates recovered during the outbreak, with additional isolates from sporadic-clinical cases and routine food sampling. The investigation demonstrated the value of genomics-guided public health action, where near real-time WGS enhanced the resolution of the epidemiological investigation. WGS data should not be used in isolation to define an outbreak, and should be used to co…
Application of whole genome sequence analysis to the study of Mycobacterium tuberculosis in Nunavut, Canada.	Tyler	2017	Mycobacterium tuberculosis	Canada	Community	233 clinical isolates	Subset of available samples	Outbreak investigation: person-to-person	Understand transmission dynamics	Retrospective	Used for a specific public health problem. Proof-of-concept.	The aim was to characterize the amount of nucleotide-level diversity via WGS within the larger MIRU clusters. Several isolates showed greater genetic distance via WGS than by MIRU, with SNV differences extending to a level that would be unlikely within a population of epidemiologically related strains. Application of a single, universal threshold to inform cluster analysis and subsequent contact …
Whole-genome sequencing as standard practice for the analysis of clonality in outbreaks of meticillin-resistant Staphylococcus aureus in a paediatric setting.	Ugolotti	2016	MRSA	Italy	Hospital	18 clinical isolates	Subset of available samples	Outbreak investigation: person-to-person	Understand transmission dynamics	Retrospective	Proof-of-concept	WGS analysis enabled subtle genetic differences to be identified, which made it possible to subclassify closely related strains into different types to trace outbreak investigations and local surveillance. This classification is not possible using ‘gold standard’ methods such as PFGE or Sanger- based molecular typing. This study demonstrates the potential of WGS to trace hospital outbreaks, which…
Molecular characterisation of human Shiga toxin producing Escherichia coli O26 strains: results of an outbreak investigation, Romania, February to August 2016.	Usein	2017	STEC	Romania	Community	6 clinical isolates	Subset of available samples	Outbreak investigation: foodborne	Feedback on key phenotypic attributes	Retrospective	Proof-of-concept	This study provides data on the characterisation of STEC O26 strains isolated from human cases and it describes a rather genetically heterogeneous population of STEC O26 belonging to the ST21 clone, and possessing virulence gene combinations able to cause severe condition such as HUS. The strains in this study were not necessarily representative of all the incident cases of STEC O26 infections oc…
Global outbreak of severe Mycobacterium chimaera disease after cardiac surgery: a molecular epidemiological study.	van Ingen	2017	Mycobacterium chimaera	Switzerland, Germany, the Netherlands, the United Kingdom	Hospital	24 clinical isolates, 218 environmental isolates, 8 Mycobacterium intracellulare isolates	Subset of available samples	Outbreak investigation	Source tracing	'Near' real-time	Used for a specific public health problem	Investigate a multi-country outbreak by applying WGS on clinical and environmental isolates. Remarkable clonality pointed to a common source of infection.
Comparison of advanced whole genome sequence-based methods to distinguish strains of Salmonella enterica serovar Heidelberg involved in foodborne outbreaks in Quebec.	Vincent	2018	Salmonella enterica serovar Heidelberg	Canada	Community	127 clinical isolates, 18 food isolates	Subset of available samples	Outbreak investigation: foodborne	Understand transmission dynamics	Retrospective	Proof-of-concept	Evaluating the ability of four WGS-based typing methods to differentiate among S. Heidelberg strains involved in four distinct outbreak events and sporadic cases of salmonellosis that occurred in Quebec between 2007 and 2016. Isolates from all outbreaks were indistinguishable by PFGE. The core genome SNV, core genome MLST and whole genome MLST approaches were highly discriminatory and separated o…
It Is Not All about Single Nucleotide Polymorphisms: Comparison of Mobile Genetic Elements and Deletions in Listeria monocytogenes Genomes Links Cases of Hospital-Acquired Listeriosis to the Environmental Source.	Wang	2015	Listeria monocytogenes	Australia	Hospital	3 clinical isolates 2 environmental isolates	All available samples	Outbreak investigation: foodborne	Source tracing	Retrospective	Proof-of-concept	Comparative genomic analyses should not focus solely on SNP-based comparisons. The identification of uncommon mobile genetic elements and distinctive genetic loci can improve the resolution of analysis and provide important evidence on the potential relationships between clinical and environmental outbreak isolates.
A Large Community Outbreak of Legionnaires' Disease Associated With a Cooling Tower in New York City, 2015.	Weiss	2017	Legionella pneumophila	United States	Community	26 clinical isolates 14 environmental isolates	Subset of available samples	Outbreak investigation: waterborne	Source tracing	'Near' real-time	Used for a specific public health problem	Using real-time PCR allowed to rapidly screen, prioritize, and focus control efforts on potential outbreak sources. Whole-genome sequencing and epidemiologic evidence implicated one cooling tower as the source of the outbreak.
An outbreak of colistin-resistant Klebsiella pneumoniae carbapenemase-producing Klebsiella pneumoniae in the Netherlands (July to December 2013), with inter-institutional spread.	Weterings	2015	Klebsiella pneumoniae	The Netherlands	Hospital	6 clinical isolates 4 environmental isolates	Subset of available samples	Outbreak investigation	Source tracing	'Near' real-time	Used for a specific public health problem	WGS has the potential to become an important molecular epidemiological tool by obtaining almost all available DNA information in one single method. It could, thus, replace multiple conventional (molecular) methods used in current routine laboratories. Its high typing resolution combined with detailed epidemiological data will allow the identification of transmission chains during outbreaks.
Whole-Genome Sequencing Elucidates Epidemiology of Nosocomial Clusters of Acinetobacter baumannii.	Willems	2016	Acinetobacter baumannii	Germany	Hospital	26 clinical isolates 5 environmental isolates	All available samples	Outbreak investigation: person-to-person	Understand transmission dynamics	'Near' real-time	Used for a specific public health problem	The cgMLST approach allows immediate comparisons of newly determined genotypes with historical data, enabling continuous surveillance, in contrast to SNP-based approaches that have to be recalculated once the data set changes. From a technical perspective, two challenges remain: first, a universal cgMLST nomenclature, i.e., a published cgMLST scheme, should be available to ensure interlaboratory …
Fatal nosocomial MDR TB identified through routine genetic analysis and whole-genome sequencing.	Williams	2015	Mycobacterium tuberculosis	United Kingdom	Hospital	4 clinical isolates	Subset of available samples	Outbreak investigation: person-to-person	Understand transmission dynamics	Retrospective	Used for a specific public health problem	Whole-genome sequencing of pathogens is becoming part of routine practice for establishing transmission and resistance patterns. The greater certainty it brings to transmission data can provide evidence to justify more active policies of screening and isolation as part of infection control.
Genomic Insights into a Sustained National Outbreak of Yersinia pseudotuberculosis.	Williamson	2016	Yersinia pseudotuberculosis	New Zealand	Community	126 clinical isolates	Subset of available samples	Outbreak investigation: foodborne/waterborne	Source tracing. Understand transmission dynamics. Feedback on key phenotypic attributes.	Retrospective	Used for a specific public health problem	The high resolution afforded by WGS provided valuable insights into the emergence and spread of the outbreak clone, and allowed us to explore putative temporal, geographic and host associations. The combination of genomic models and the clinical epidemiological evidence strongly supported the hypothesis of a single point-source outbreak.
Analysis of a long-term outbreak of XDR Pseudomonas aeruginosa: a molecular epidemiological study.	Willmann	2015	Pseudomonas aeruginosa	Germany	Hospital	41 clinical isolates 8 environmental isolates	Subset of available samples	Outbreak investigation	Understand transmission dynamics	Retrospective	Used for a specific public health problem	WGS was performed on the outbreak isolates and a core genome was constructed for molecular epidemiological analysis. A time–place–sequence algorithm was applied to improve estimation of transmission probabilities
Whole Genome DNA Sequence Analysis of Salmonella subspecies enterica serotype Tennessee obtained from related peanut butter foodborne outbreaks.	Wilson	2016	Salmonella enterica serotype Tennessee	United States	Community	71 clinical, food and environmental isolates	Subset of available samples	Outbreak investigation: foodborne	Source tracing. Feedback on phenotypic attributes.	Retrospective	Proof-of-concept	Although in most cases PFGE patterns will provide sufficient resolution to determine the relationships between closely related isolates, in some cases additional resolution provides information that would not be available from PFGE patterns alone. WGS can lead to the identification of classes of SNPs and mobile elements that help to understand the molecular mechanisms of pathogen virulence. This …
Epidemiological characterization of a nosocomial outbreak of extended spectrum beta-lactamase Escherichia coli ST-131 confirms the clinical value of core genome multilocus sequence typing.	Woksepp	2017	ESBL E. coli	Sweden	Hospital	19 clinical isolates	All available samples	Outbreak investigation: person-to-person	Understand transmission dynamics	Retrospective	Proof-of-concept	Investigate whether cgMLST and/or SNP analysis of WGS data can resolve whether or not isolates belonged to the nosocomial outbreak, compared to traditional methods. The results illustrate the power of WGS in terms of resolution, which may avoid overestimation of patients belonging to outbreaks as judged from epidemiological data and previously employed molecular methods with lower discriminatory …
Whole Genome Sequence Analysis of Salmonella Enteritidis PT4 Outbreaks from a National Reference Laboratory's Viewpoint.	Wuyts	2015	Salmonella enterica serovar Enteritidis	Belgium	Community	3 clinical isolates 3 environmental isolates	Subset of available samples	Outbreak investigation: foodborne	Source tracing	Retrospective	Proof-of-concept	This case study clearly demonstrated the added value of WGS as a complementary subtyping method during outbreak investigation, for isolates belonging to common circulating subtypes.
Outbreak of non-tuberculous mycobacteria skin or soft tissue infections associated with handling fish - New York City, 2013-2014.	Yacisin	2017	Mycobacterium marinum	United States	Community	11 clinical isolates 18 animal isolates	Subset of available samples	Outbreak investigation: waterborne	Source tracing	'Near' real-time	Used for a specific public health problem	WGS revealed marked genetic diversity among available clinical isolates suggesting multiple introductions into the distribution chain. PFGE did not always distinguish isolates that differed by as much as 3000 SNPs.
A Large-Scale Community-Based Outbreak of Paratyphoid Fever Caused by Hospital-Derived Transmission in Southern China.	Yan	2015	Salmonella enterica serovar Paratyphi A	China	Community	15 clinical isolates 2 environmental isolates	Subset of available samples	Outbreak investigation: foodborne/waterborne	Source tracing	Retrospective	Used for a specific public health problem	Molecular subtyping combined with genome sequencing and epidemiological studies strongly support a transmission link between an S. Paratyphi A clone from a recent Yuxi epidemic and the Yuanjiang outbreak.
Evolution and Transmission of Carbapenem-Resistant Klebsiella pneumoniae Expressing the blaOXA-232 Gene During an Institutional Outbreak Associated With Endoscopic Retrograde Cholangiopancreatography.	Yang	2017	Klebsiella pneumoniae	United States	Hospital	32 clinical isolates	All available samples	Outbreak investigation: person-to-person	Understand transmission dynamics	Retrospective	Proof-of-concept	The utility of WGS for investigation of an outbreak is described (interhost genetic diversity, reference for future investigations). The findings reinforce the limitation of sequencing one isolate per patient during outbreak investigations, and demonstrate the challenge in arbitrary cutoffs for the number of SNVs to define genetic relatedness. As a results of this outbreak, the laboratory now rou…
Use of whole-genome sequencing to trace, control and characterize the regional expansion of extended-spectrum beta-lactamase producing ST15 Klebsiella pneumoniae.	Zhou	2016	Klebsiella pneumoniae	The Netherlands	Hospital	16 clinical isolates 3 environmental isolates	Subset of available samples	Outbreak investigation: person-to-person	Understand transmission dynamics	Retrospective	Proof-of-concept	The results showed that high-resolution epidemiological typing could support infection control initiatives in unambiguously clustering patients colonized or infected with bacterial species otherwise abundant in clinical specimen. Tailor-made diagnostic markers by identifying genomic signatures could highly improve the efficiency of infection control, especially for high-risk clones (HiRiC) that m…

## Sheet: Control-oriented surveillance
Title	Author	Year of publication	Pathogen(s)	Country	Setting	Material sequenced (sample size)	Sampling fraction of the NGS analyses	Public health objective	Study aim(s)	Time orientation of NGS analyses	Level of implementation	Key findings
Whole-Genome Sequencing for Routine Pathogen Surveillance in Public Health: a Population Snapshot of Invasive Staphylococcus aureus in Europe.	Aanensen	2016	Staphylococcus aureus	Europe	Hospital	308 clinical isolates	Subset of available samples	Control-oriented surveillance	Overview of circulating strains: monitoring antimicrobial resistance	Retrospective	Proof-of-concept	The integration of WGS into epidemiological surveillance programs provides the means for both the early warning of emerging high-risk clones and a robust assessment of associated public health threats. Genotypic prediction of antimicrobial resistance should not replace phenotypic testing, as such a strategy would be vulnerable to the emergence of new and uncharacterized antibiotic resistance mech…
Monitoring meticillin resistant Staphylococcus aureus and its spread in Copenhagen, Denmark, 2013, through routine whole genome sequencing.	Bartels	2015	MRSA	Denmark	Hospital and community	300 clinical isolates	All available samples	Control-oriented surveillance	Early outbreak detection. Understand transmission dynamics.	Prospective	Implemented into routine public health practices	Typing of MRSA by WGS is performed routinely in Copenhagen since January 2013. WGS successfully replaced conventional typing and added information to epidemiological surveillance. WGS seems promising in outbreak investigations, and might add information on the spread of outbreak clones outside the hospital setting, where the connection between patients is frequently not clear. However, epidemiolo…
Novel Enterobacter Lineage as Leading Cause of Nosocomial Outbreak Involving Carbapenemase-Producing Strains.	Beyrouthy	2018	Carbapenemase-producing Enterobacteriaceae (CPE)	France	Hospital	8 clinical isolates	Subset of available samples	Control-oriented surveillance	Overview of circulating strains: monitoring antimicrobial resistance, detect novel or emerging strains.	Prospective	Used for a specific public health problem	WGS typing showed the 1-year persistence of the epidemic strain, which harbored a blaVIM-4 ST1-IncHI2 plasmid, in 1 health institution and 2 closely related strains harboring blaCTX-M-15 in the other. The emergence of this novel Enterobacter phylogenetic lineage within hospitals should be closely monitored because of its ability to persist and spread.
Whole-genome sequencing reveals transmission of vancomycin-resistant Enterococcus faecium in a healthcare network.	Brodrick	2016	Vancomycin-resistant Enterococcus faecium (VREfm)	United Kingdom	Hospital	51 clinical isolates	All available samples	Control-oriented surveillance	Understand transmission dynamics	Prospective	Used for a specific public health problem	Genome sequencing was used to determine the genetic relatedness of VRE isolates. The advantage of doing so became apparent on comparing this with the results of in silico MLST. Reliance on MLST could have led to an incorrect link being made between two residents who both carried VRE ST203 which were not closely related on sequencing. A combination of epidemiological and sequence data allowed to c…
Genomic epidemiology of Lineage 4 Mycobacterium tuberculosis subpopulations in New York City and New Jersey, 1999-2009.	Brown	2016	Mycobacterium tuberculosis	United States	Community	71 clinical isolates	Subset of available samples	Control-oriented surveillance	Overview of circulating strains: monitoring antimicrobial resistance, detect novel or emerging strains	Retrospective	Proof-of-concept	This retrospective study suggests useful measures for prospective and real-time identification of newly emerging isolate groups. WGS may be a particularly important tool at the local level, where genetic diversity is expected to be lower compared to more geographically diverse samples. Although the distribution of pairwise SNP differences is expected to vary between low- and high-transmission are…
Whole-Genome Sequencing for National Surveillance of Shigella flexneri.	Chattaway	2017	Shigella flexneri	United Kingdom	Community	330 clinial isolates	All available samples	Control-oriented surveillance	Early outbreak detection	Prospective	Proof-of-concept	Prospectively used WGS in order to detect linked cases and support epidemiological investigations. Phylogenetic relationships between isolates were analyzed by WGS using SNP typing to facilitate cluster detection. SNP typing can be used to facilitate outbreak investigations in real-time thereby informing surveillance strategies and providing the opportunities for implementing timely public health…
Whole Genome Sequencing for Public Health Surveillance of Shiga Toxin-Producing Escherichia coli Other than Serogroup O157	Chattaway	2016	STEC	United Kingdom	Community	140 clinical isolates	Subset of available samples	Control-oriented surveillance	Overview of circulating strains: detect the emergence of strains with enhanced virulence.	Prospective	Proof-of-concept	The aim of this study was to evaluate the use of WGS for routine public health surveillance of non-O157 STEC by comparing this approach to phenotypic serotyping and PCR for subtyping the stx-encoding genes. The results of this study showed WGS provided a reliable and robust one-step process for characterisation of STEC. stx subtyping provides data on the pathogenic potential of each isolate, enab…
Use of whole-genome sequencing for the public health surveillance of Shigella sonnei in England and Wales, 2015.	Dallman	2016	Shigella sonnei	United Kingdom	Community	349 clinical isolates	All available samples	Control-oriented surveillance	Early outbreak detection	Prospective	Implemented into routine public health practices	Recently, WGS has been implemented at Public Health Englands for the surveillance of bacterial GI pathogens. Bacterial isolates of S. sonnei from 349 cases were submitted to the GBRU between August 2015 and January 2016. It was difficult to identify epidemiological links associated with these small clusters using only the limited epidemiological data available from laboratory report forms. The la…
Whole-genome sequencing for national surveillance of Shiga toxin-producing Escherichia coli O157.	Dallman	2015	STEC	United Kingdom	Community	572 clinical isolates	Subset of available samples	Control-oriented surveillance	Early outbreak detection	Retrospective	Proof-of-concept	The aim of this study was to expand the use of WGS by evaluating a WGS approach to inform national surveillance. By validating the WGS approach using clearly defined outbreak and sporadic cases of STEC O157 and by investigating the findings, WGS can provide additional insights into outbreak definition, transmission networks, and other aspects of the underlying epidemiology of this pathogen. Timel…
Molecular characterization and phylogeny of Shiga toxin-producing Escherichia coli isolates obtained from two Dutch regions using whole genome sequencing.	Ferdous	2016	STEC	The Netherlands	Community	132 clinical isolates	All available samples	Control-oriented surveillance	Early outbreak detection	Prospective	Proof-of-concept	MLST provides an adequate tool for producing genetic profiles for a vast number of isolates, especially in nonepidemic circumstances, i.e. for national reference services or when comparing large international strain collections, but it has a low discriminatory power. Several subclusters were found within the same ST and serogenotype clusters. A detailed gene-by-gene phylogenetic approach using cg…
Incorporating Whole-Genome Sequencing into Public Health Surveillance: Lessons from Prospective Sequencing of Salmonella Typhimurium in Australia.	Ford	2018	Salmonella enterica serovar Typhimurium	Australia	Community	105 clinical isolates, 2 food isolates, 1 environmental isolate	All available samples	Control-oriented surveillance	Early outbreak detection	Prospective	Proof-of-concept	WGS and MLVA were performed concurrently for a period of 5 months to compare WGS-based approaches with conventional typing for Salmonella surveillance. WGS offers higher resolution of Salmonella Typhimurium laboratory surveillance than existing methods and can provide further evidence on sources of infection in case and outbreak investigations for public health action. This high discrimination is…
Whole Genome Sequencing Demonstrates Limited Transmission within Identified Mycobacterium tuberculosis Clusters in New South Wales, Australia.	Gurjav	2016	Mycobacterium tuberculosis	Australia	Community	30 clinical isolates	Subset of available samples	Control-oriented surveillance	Early outbreak detection. Understand transmission dynamics.	Retrospective	Proof-of-concept	The superior resolution provided by whole genome sequencing demonstrated limited M. tuberculosis transmission within New South Wales, even within identified MIRU-24 clusters. WGS demonstrated that large M. tuberculosis genotype clusters identified with routine MIRU- 24 typing were not indicative of local transmission in this low TB incidence setting dominated by imported disease. MIRU-24 typing c…
Investigation of Outbreaks of Salmonella enterica Serovar Typhimurium and Its Monophasic Variants Using Whole-Genome Sequencing, Denmark.	Gymoese	2017	Salmonella enterica serovar Typhimurium	Denmark	Community	292 clinical isolates 80 food and animal isolates	Subset of available samples	Control-oriented surveillance	Early outbreak detection	Retrospective	Proof-of-concept	WGS was evaluated for outbreak detection and linking of sources of Salmonella enterica serovar Typhimurium and its monophasic variants during a 7-month surveillance period in Denmark. 8 previously characterized outbreaks were reanalyzed and defined from the phylogenetic relatedness of the isolates, epidemiological data, and food traceback investigations. SNP cutoffs for outbreaks vary, even withi…
Whole-Genome Sequencing of Recent Listeria monocytogenes Isolates from Germany Reveals Population Structure and Disease Clusters.	Halbedel	2018	Listeria monocytogenes	Germany	Community	424 clinical isolates	Subset of available samples	Control-oriented surveillance	Early outbreak detection	Prospective and retrospective	Implemented into routine public health practices	The German consiliary laboratory for listeriosis implemented WGS in 2015. A total of 424 human L. monocytogenes isolates collected in 2007 to 2017 were subjected to WGS and cgMLST. Comprehensive and timely WGS-based subtyping of L. monocytogenes is necessary to optimize and intensify identification of disease clusters and their sources on both the national and global levels. The results of the an…
Emergence of vanA Enterococcus faecium in Denmark, 2005-15.	Hammerum	2017	Vancomycin-resistant Enterococcus faecium and Enterococcus faecalis (VRE)	Denmark	Hospital	371 clinical isolates	All available samples	Control-oriented surveillance	Overview of circulating strains: monitoring antimicrobial resistance, detect of novel or emerging strains.	Prospective	Implemented into routine public health practices	During 2005-14, clinical VRE isolates were tested for the presence of vanA/B/C genes by PCR. In 2015, all clinical VRE isolates were whole-genome sequenced. The main aim was to describe the occurrence of the vanA and vanB gene clusters and apply cgMLST to infer genetic relatedness to understand the huge increase in vanE E. faecium in Denmark.
Whole-genome sequencing and epidemiological analysis do not provide evidence for cross-transmission of mycobacterium abscessus in a cohort of pediatric cystic fibrosis patients.	Harris	2015	Mycobacterium abscessus	United Kingdom	Hospital	27 clinical isolates	Subset of available samples	Control-oriented surveillance	Understand transmission dynamics	Retrospective	Used for a specific public health problem	WGS data demonstrated that M. abscessus isolates from 16 patients were unrelated, differing by at least 34 SNPs from any other isolate, suggesting that independent acquisition events have occurred.
Utility of Whole-Genome Sequencing of Escherichia coli O157 for Outbreak Detection and Epidemiological Surveillance.	Holmes	2015	STEC	United Kingdom	Community	105 clinical isolates	Subset of available samples	Control-oriented surveillance	Early outbreak detection. Overview of circulating strains: monitoring antimicrobial resistance, detect the emergence of strains with enhanced virulence.	Retrospective	Proof-of-concept	This study showed that the identification of core genome SNPs following WGS provided a highly discriminatory method for subtyping of E. coli O157, giving results concordant with the epidemiological data. The data suggest that WGS may provide more precise data than MLVA and reduce the unnecessary deployment of health protection resources in the investigation of putatively linked isolates. Another …
Implementation of Nationwide Real-time Whole-genome Sequencing to Enhance Listeriosis Outbreak Detection and Investigation.	Jackson	2016	Listeria monocytogenes	United States	Community	NA	All available samples	Control-oriented surveillance	Early outbreak detection	Prospective	Implemented into routine public health practices	Pilot project to prospectively perform WGS on all available Listeria monocytogenes isolates collected from patients, food, and food processing environments in the United States. In the context of robust epidemiologic data collection and regulatory food testing, the increased discriminatory capacity of WGS has helped strengthen links among Lm isolates from food, the environment, and patients to de…
Epidemiological links between tuberculosis cases identified twice as efficiently by whole genome sequencing than conventional molecular typing: A population-based study.	Jajou	2018	Mycobacterium tuberculosis	The Netherlands	Community	353 clinical isolates	All available samples	Control-oriented surveillance	Understand transmission dynamics	Prospective	Proof-of-concept	VNTR genotyping and WGS were performed in parallel on all Mycobacterium tuberculosis complex isolates received at the Netherlands National Institute for Public Health and the Environment in 2016. The concordance between both typing methods was 86%. The proportion of epidemiological links among WGS clustered cases (57%) was twice as common than among VNTR clustered cases (31%). When WGS was applie…
Enhanced Tracking of Nosocomial Transmission of Endemic Sequence Type 22 Methicillin-Resistant Staphylococcus aureus Type IV Isolates among Patients and Environmental Sites by Use of Whole-Genome Sequencing.	Kinnevey	2016	MRSA	Ireland	Hospital	22 clinical isolates 19 environmental isolates	All available samples	Control-oriented surveillance	Understand transmission dynamics	Retrospective	Proof-of-concept	This study highlights the increased sensitivity of WGS over conventional molecular epidemiological typing for tracking the highly clonal ST22-MRSA-IV in an endemic setting. Further in vivo and in vitro investigations are required with SNV accumulation rates in particular MRSA clones to enable accurate inference of cross-transmission events. This will allow more accurate assignment of SNV threshol…
Prospective Whole-Genome Sequencing Enhances National Surveillance of Listeria monocytogenes.	Kwong	2016	Listeria monocytogenes	Australia	Community	520 clinical, food, animal and environmental isolates	All available samples	Control-oriented surveillance	Early outbreak detection	Prospective and retrospective	Proof-of-concept	The use of routine prospective WGS was compared with the use of conventional typing methods, including PFGE, MLST, MLVA, binary typing, and PCR serotyping, for the national epidemiologic surveillance of L. monocytogenes. The ability to accurately infer in silico traditional typing information for L. monocytogenes and other pathogens of public health importance from WGS data can provide useful inf…
The Challenges of Implementing Next Generation Sequencing Across a Large Healthcare System, and the Molecular Epidemiology and Antibiotic Susceptibilities of Carbapenemase-Producing Bacteria in the Healthcare System of the U.S. Department of Defense.	Lesho	2016	Carbapenemase-producing bacteria	United States	Hospital	225 clinical isolates	All available samples	Control-oriented surveillance	Early outbreak detection. Overview of circulating strains: monitoring antimicrobial resistance.	Prospective	Proof-of-concept	Several challenges were encountered during a large scale implementation of NGS during prospective surveillance. These include lack of standardized definitions and quality control metrics, limitations of short-read sequencing, insufficient bandwidth, and the current limited availability of very expensive and scarcely available sequencing platforms.
Whole-genome sequencing improves discrimination of relapse from reinfection and identifies transmission events among patients with recurrent Clostridium difficile infections.	Mac Aogain	2015	Clostridium difficile	Ireland	Hospital	53 clinical isolates	All available samples	Control-oriented surveillance	Understand transmission dynamics	Prospective	Proof-of-concept	The ability of WGS to rule out spurious epidemiological interpretations and resolve cryptic transmission events is a major advantage over other typing methods of lower discriminatory power. WGS analysis provided insights into recurrent Clostridium difficile infections epidemiology beyond that achievable by conventional PCR-based ribotyping.
Real-Time Genome Sequencing of Resistant Bacteria Provides Precision Infection Control in an Institutional Setting.	Mellmann	2016	MRSA, vancomycin-resistant Enterococcus faecium, MDR Escherichia coli, and MDR Pseudomonas aeruginosa	Germany	Hospital	645 clinical isolates	All available samples	Control-oriented surveillance	Early outbreak detection. Overview of circulating strains: monitoring antimicrobial resistance.	Prospective	Proof-of-concept	WGS was prospectively applied over two 6-month intervals to inform infection control measures that were applied in the second interval and to determine if prospective and daily real-time WGS is technically feasible and whether results can be made available in a clinically actionable time frame. Continuous real-time WGS-based bacterial gene-by-gene allele (cgMLST) typing is a powerful adjunct to c…
Real-Time Whole-Genome Sequencing for Surveillance of Listeria monocytogenes, France.	Moura	2017	Listeria monocytogenes	France	Community	770 clinical isolates, 1,688 food isolates, 285 environmental isolates	All available samples	Control-oriented surveillance	Early outbreak detection	Prospective	Proof-of-concept	In 2015, the NRC for Listeria monocytogenes implemented cgMLST as a typing method for L. monocytogenes and has since used it in parallel with PFGE typing. cgMLST detected clusters not detected by PGFE, which enabled elimination of several pseudoclusters defined by PFGE and detection of closely related isolates with different PFGE profiles caused by phage insertions or deletions. cgMLST results we…
Prediction of Phenotypic Antimicrobial Resistance Profiles From Whole Genome Sequences of Non-typhoidal Salmonella enterica.	Neuert	2018	Non-typhoidal Salmonella enterica (NTS)	United Kingdom	Community	3491 isolates	All available samples	Control-oriented surveillance	Overview of circulating strains: monitoring antimicrobial resistance.	Prospective	Proof-of-concept. Implemented into routine public health practices.	Inferred genotypic AMR profiles were compared with phenotypic susceptibilities determined for fifteen antimicrobials using EUCAST guidelines. This large-scale study supports the suitability of WGS-based prediction to reliably replace phenotypic susceptibility testing for rapid monitoring of emerging trends in AMR patterns in non-typhoidal Salmonella enterica and for studying the spread of AMR gen…
Retrospective genome-wide comparisons of Salmonella enterica serovar Enteritidis from suspected outbreaks in Singapore	Octavia	2018	Salmonella enterica serovar Enteritidis	Singapore	Community	67 isolates	Subset of available samples	Control-oriented surveillance	Early outbreak detection	Retrospective	Proof-of-concept	Whilst MLVA has been instrumental in outbreak investigations, it may not be useful when outbreaks are caused by an endemic MLVA type. In this study, retrospective analyses of 12 suspected S. Enteritidis outbreaks were performed using NGS to determine whether NGS can be used to distinguish between and within outbreaks in Singapore; and to confirm a common source of contamination if food and enviro…
Molecular epidemiology of Staphylococcus aureus bacteremia in a single large Minnesota medical center in 2015 as assessed using MLST, core genome MLST and spa typing.	Park	2017	Staphylococcus aureus	United States	Hospital	152 clinical isolates	All available samples	Control-oriented surveillance	Early outbreak detection. Understand transmission dynamics.	Prospective	Proof-of-concept. Used for a specific public health problem.	Use WGS to investigate the molecular epidemiology of S. aureus isolates causing bacteremia in a single large Minnesota medical center. cgMLST analysis resulted in higher resolution epidemiological typing than did multilocus sequence or spa typing.
Multiple hospital outbreaks of vanA Enterococcus faecium in Denmark, 2012-13, investigated by WGS, MLST and PFGE.	Pinholt	2015	Vancomycin-resistant Enterococcus faecum (VREfm)	Denmark	Hospital	132 clinical isolates	All available samples	Control-oriented surveillance	Early outbreak detection	Retrospective	Proof-of-concept	The main aim of the study was to investigate the epidemiology and clonal relatedness of VREfm isolates in Danish hospitals from January 2012 to April 2013. The second aim of the study was to evaluate if WGS, in terms of ability to distinguish outbreaks, can replace PFGE for national surveillance of VREfm. WGS is suitable for typing of VREfm and has replaced PFGE for typing of VREfm in Denmark.
Genomic Epidemiology of USA300 Methicillin-Resistant Staphylococcus aureus in an Urban Community.	Popovich	2016	MRSA	United States	Community and hospital	81 clinical isolates	All available samples	Control-oriented surveillance	Understand transmission dynamics. Identification of risk factors and risk groups.	Retrospective	Used for a specific public health problem	In community and healthcare settings where USA300 MRSA strains are endemic, WGS phylogenetic analysis may be a useful tool for improving our understating of MRSA transmission networks.
Complex Routes of Nosocomial Vancomycin-Resistant Enterococcus faecium Transmission Revealed by Genome Sequencing.	Raven	2017	Vancomycin-resistant Enterococcus faecium (VREfm)	United Kingdom	Hospital	293 clinical isolates	Subset of available samples	Control-oriented surveillance	Early outbreak detection. Understand transmission dynamics. Impact assessment of prevention and control programs.	Retrospective	Proof-of-concept	The use of patient admission and ward movement data allowed to identify transmission events in individual wards, but combining this with genome data also revealed more complex links between cases that would not have been detected by epidemiological investigation alone. Introduction of routine WGS of E. faecium into hospitals would represent a powerful adjunct to existing infection control methods.
A Year of Infection in the Intensive Care Unit: Prospective Whole Genome Sequencing of Bacterial Clinical Isolates Reveals Cryptic Transmissions and Novel Microbiota.	Roach	2015	Bacterial isolates	United States	Hospital	1229 clinical isolates	All available samples	Control-oriented surveillance	Understand transmission dynamics. Overview of circulating strains.	Prospective	Proof-of-concept	Over the course of one year, prospective collection and whole genome sequencing of nearly all bacterial isolates obtained from a tertiary care hospital’s intensive care units (ICUs) was performed. As strains may undergo genomic diversification during the course of an epidemic, or even during infection in a single patient, establishing a quantitative definition for the number of genomic polymorphi…
Whole genome sequencing identifies circulating Beijing-lineage Mycobacterium tuberculosis strains in Guatemala and an associated urban outbreak.	Saelens	2015	Mycobacterium tuberculosis	Guatemala	Hospital	5 clinical isolates	Subset of available samples	Control-oriented surveillance	Early outbreak detection	Retrospective	Used for a specific public health problem	WGS was used to investigate Beijing Mtb strains circulating in Guatemala.
Molecular epidemiology of virulence and antimicrobial resistance determinants in Klebsiella pneumoniae from hospitalised patients in Kilimanjaro, Tanzania.	Sonda	2018	Klebsiella pneumoniae	Tanzania	Hospital	34 clinical isolates	All available samples	Control-oriented surveillance	Overview of circulating strains: monitoring antimicrobial resistance.	Prospective	Used for a specific public health problem	Sequence analysis was done to determine (1) K. pneumoniae subtypes and molecular relatedness for establishing existence of nosocomial transmissions or outbreaks, (2) virulence and antibiotic resistance determinants and (3) types of plasmids. The phenotypically determined resistance to ampicillin was higher than sequence-based resistance. Plausibly, the observed difference could be due to the fact…
Transmission Clusters of Methicillin-Resistant Staphylococcus Aureus in Long-Term Care Facilities Based on Whole-Genome Sequencing.	Stine	2016	MRSA	United States	Long-term care facility	48 clinical isolates	Subset of available samples	Control-oriented surveillance	Understand transmission dynamics	Retrospective	Proof-of-concept	WGS analyses of selected MRSA isolates from residents in LTCFs produced systematic patterns of genetic relatedness that may be interpreted for improved understanding of transmission clusters on a unit. The cluster identified the patients associated with likely transmission events and unambiguously defined patients who were not part of the cluster, but it did not define specific patient-to-patient…
Colonization with Enterobacteriaceae producing ESBLs in children attending pre-school childcare facilities in the Lao People's Democratic Republic.	Stoesser	2015	ESBL-producing Enterobacteriaceae (ESBLE)	Laos	Childcare facility	77 clinical isolates	Subset of available samples	Control-oriented surveillance	Overview of circulating strains: monitoring antimicrobial resistance. Understand transmission dynamics. Identification of risk factors and risk groups.	Prospective	Used for a specific public health problem	Stools were collected from healthy children in pre-school childcare facilities to screen for colonization with ESBLE. WGS analysis suggested transmission in both childcare facilities and community settings.
Standard Genotyping Overestimates Transmission of Mycobacterium tuberculosis among Immigrants in a Low-Incidence Country.	Stucki	2016	Mycobacterium tuberculosis	Switzerland	Community	90 clinical isolates	Subset of available samples	Control-oriented surveillance	Early outbreak detection	Retrospective	Proof-of-concept	Standard genotyping overestimated recent TB transmission in Switzerland compared to WGS, particularly among immigrants from regions with a high TB incidence, where genetically closely related strains often predominate. The use of WGS to identify transmission clusters in settings with a low incidence of TB is recommended.
Systematic Surveillance Detects Multiple Silent Introductions and Household Transmission of Methicillin-Resistant Staphylococcus aureus USA300 in the East of England.	Toleman	2016	MRSA	United Kingdom	Community and hospital	2283 clinical isolates	All available samples	Control-oriented surveillance	Early outbreak detection. Overview of circulating strains: monitoring antimicrobial resistance, detect novel or emerging strains.	Prospective	Proof-of-concept	If undertaken systematically, WGS–based sentinel surveillance within a coordinated network could be used to provide an early warning of strain emergence and dissemination; such epidemic intelligence would allow appropriate targeting of resources toward interventions to limit further spread. A limitation is the fact that ethical constraints mean that epidemiological links between patients have bee…
Genome sequencing defines phylogeny and spread of methicillin-resistant Staphylococcus aureus in a high transmission setting.	Tong	2015	MRSA	Thailand	Hospital	76 clinical isolates	All available samples	Control-oriented surveillance	Understand transmission dynamics	Prospective	Used for a specific public health problem	Although the isolates all belonged to a single ST, and therefore would be indistinguishable by a routinely used molecular typing technique, they exhibit considerable diversity at the genomic level. WGS resolves transmission clusters in a way that is substantially more powerful than epidemiological information alone. Within-host bacterial diversity could confound analyses of between-host transmiss…
Comparative Genomics of Community-Associated Methicillin-Resistant Staphylococcus aureus Shows the Emergence of Clone ST8-USA300 in Geneva, Switzerland.	Von Dach	2016	MRSA	Switzerland	Community	22 clinical isolates	All available samples	Control-oriented surveillance	Understand transmission dynamics	Prospective	Used for a specific public health problem	WGS was able to distinguish between two hypothesis: clonal expansion vs. repeated importation events. Deciphering the cause of this sudden increase in CA-MRSA USA300 isolates by using epidemiological data and simple molecular characterization (ie, detection of PVL, SCCmec element typing, and multilocus sequence typing) would have resulted in the inappropriate conclusion that USA300 strains were s…
Epidemiological analysis of Salmonella clusters identified by whole genome sequencing, England and Wales 2014	Waldram	2017	Salmonella spp.	United Kingdom	Community	1445 clinical isolates	All available samples	Control-oriented surveillance	Early outbreak detection	Retrospective	Proof-of-concept	The aim of the study was to determine whether WGS could be used to detect previously unidentified clusters of salmonellosis and if epidemiological links could be demonstrated between these clustered cases. Epidemiological associations were statistically identified in 17 of the 32 genetically related clusters, providing preliminary evidence that SNP typing is a reliable and highly discriminatory t…

## Sheet: Strategy-oriented surveillance
Title	Author	Year of publication	Pathogen(s)	Country	Setting	Material sequenced (sample size)	Sampling fraction of the NGS analyses	Public health objective	Study aim(s)	Time orientation of NGS analyses	Level of implementation	Key findings
Transmission and microevolution of USA300 MRSA in U.S. households: evidence from whole-genome sequencing.	Alam	2015	MRSA	United States	Community	146 clinical isolates	Subset of available samples	Strategy-oriented surveillance	Impact assessment of prevention and control programs	Retrospective	Used for a specific public health problem	Isolates were sequenced to understand transmission dynamics, genetic relatedness, and microevolution within households. Apparently, households represent a frequent site of transmission and a long-term reservoir of USA300 strains. Household MRSA eradication programs may result in an effective control method.
Multidrug-Resistant Salmonella enterica 4,[5],12:i:- Sequence Type 34, New South Wales, Australia, 2016-2017.	Arnott	2018	Salmonella enterica	Australia	Community	54 clinical isolates 2 food isolates	Subset of available samples	Strategy-oriented surveillance	Overview of circulating strains: monitoring antimicrobial resistance.	Prospective	Implemented into routine public health practices	Since October 2016, all Salmonella isolates referred to the Reference Laboratory have undergone WGS in addition to serotyping and MLVA. The presence of novel colistin resistance gene mcr-3 was identified and there are indications that multidrug-resistant Salmonella 4,[5],12:i:- ST34 has established endemicity in Australia.
High Incidence of Invasive Group A Streptococcus Disease Caused by Strains of Uncommon emm Types in Thunder Bay, Ontario, Canada.	Athey	2016	Group A Streptococcus (GAS)	Canada	Community	96 clinical isolates	Subset of available samples	Strategy-oriented surveillance	Identification of risk factors and risk groups	Retrospective	Used for a specific public health problem	WGS data was used to investigate the population structure of GAS strains of the most frequently isolated emm types. Alcohol abuse, homelessness, HCV infection, and illicit drug use were found to be underlying diseases or conditions that might have predisposed patients to invasive disease, suggesting that the increased incidence of iGAS was and continues to be focused on a very specific population.
Genomic Epidemiology of Methicillin-Resistant Staphylococcus aureus in a Neonatal Intensive Care Unit.	Azarian	2016	MRSA	United States	Hospital	84 clinical isolates	Subset of available samples	Strategy-oriented surveillance	Understand transmission dynamics. Identification of risk factors and risk groups.	Retrospective	Used for a specific public health problem	Genomic epidemiology and population dynamics of MRSA strains circulating in a level III NICU and surrounding healthcare network were explored in an effort to determine the primary points of origin and risk factors for MRSA colonization.
Population Genomics of Legionella longbeachae and Hidden Complexities of Infection Source Attribution.	Bacigalupe	2017	Legionella longbeachae	United Kingdom	Community	65 clinical and environmental isolates	All available samples	Strategy-oriented surveillance	Overview of circulating strains.	Retrospective	Proof-of-concept	This analysis highlights the need to account for recombination events when determining the genetic relatedness of L. longbeachae isolates. WGS revealed the misidentification, using current serotyping methods, of several L. anisa isolates as L. longbeachae and led to the identification of a putative novel Legionella sp. linked to legionellosis. These findings highlight the limitations of current t…
Whole genome sequencing of Shigella sonnei through PulseNet Latin America and Caribbean: advancing global surveillance of foodborne illnesses.	Baker	2017	Shigella sonnei	Latin America	Community	323 clinical isolates	Subset of available samples	Strategy-oriented surveillance	Overview of circulating strains: monitoring antimicrobial resistance, detect cross-border transmission events.	Retrospective	Proof-of-concept	To construct a regional overview of S. sonnei across Latin America (LA), WGS data were generated from 323 archived clinical isolates of S. sonnei collected over 19 years from nine countries. This study provides applications to future surveillance as well as retrospective insight on S. sonnei epidemiology across LA.
Next-Generation Sequencing Confirms Presumed Nosocomial Transmission of Livestock-Associated Methicillin-Resistant Staphylococcus aureus in the Netherlands.	Bosch	2016	MRSA	The Netherlands	Hospital	206 clinical isolates	Subset of available samples	Strategy-oriented surveillance	Impact assessment of prevention and control programs. Understand transmission dynamics.	Retrospective	Used for a specific public health problem	The number of SNVs alone is not sufficient to assess whether transmission has occurred. Combining NGS data and epidemiological data is essential to determine transmission, and the use of SNV data of epidemiologically unrelated isolates as context proved extremely helpful. From the NGS results could be concluded that transmission of LA-MRSA between humans does occur in Dutch health care settings; …
Whole genome sequencing reveals extensive community-level transmission of group A Streptococcus in remote communities.	Bowen	2016	Group A Streptococcus (GAS)	Australia	Community	31 clinical isolates	Subset of available samples	Strategy-oriented surveillance	Impact assessment of prevention and control programs. Understand transmission dynamics.	Retrospective	Used for a specific public health problem	WGS was used to define the household transmission of GAS. Strains within each ST differed by at most three SNPs despite being in multiple households in some cases, representing clear evidence of recent transmission between several households. The findings suggest that interventions purely targeted at individual households (e.g. improved living conditions, reduced household crowding) may not be ef…
Molecular characterization of a collection of Neisseria meningitidis isolates from Croatia, June 2009 to January 2014.	Bukovski	2016	Neisseria meningitidis	Croatia	Hospital	22 clinical isolates	Subset of available samples	Strategy-oriented surveillance	Impact assessment of prevention and control programs: vaccination programs. Overview of circulating strains: monitoring antimicrobial resistance.	Retrospective	Used for a specific public health problem	The identification of new variants emphasized the importance of a comprehensive molecular characterization of the strains, which is crucial to determine the antigenic profile and the clonal diversity of meningococci associated with invasive disease. Finally, detailed knowledge of the meningococcal population and vaccine antigen variants may be useful to improve public health response against this…
Invasive Serotype 35B Pneumococci Including an Expanding Serotype Switch Lineage, United States, 2015-2016.	Chochua	2017	Streptococcus pneumoniae	United States	Community	199 clinical isolates	All available samples	Strategy-oriented surveillance	Impact assessment of prevention and control programs: vaccination programs.	Retrospective	Used for a specific public health problem	WGS was used to characterize 199 nonvaccine serotype 35B pneumococcal strains that caused invasive pneumococcal disease (IPD) in the United States during 2015–2016. Although conjugate vaccines have a history of providing effective and durable protection against IPD, the continued emergence and expansion of serotype 35B into different clonal complexes supports continued development of wider spectr…
MRSA Transmission Dynamics Among Interconnected Acute, Intermediate-Term, and Long-Term Healthcare Facilities in Singapore.	Chow	2017	MRSA	Singapore	Hospital	338 clinical isolates	All available samples	Strategy-oriented surveillance	Impact assessment of prevention and control programs. Understand transmission dynamics.	Prospective	Used for a specific public health problem	Investigate the MRSA transmission dynamics between an ACH and its closely affiliated ILTCFs using WGS, defining clades for further analysis via Hamming distance calculations to examine the recent dynamics of the MRSA. Interconnected infection prevention and control measures and strategies, including sharing of information on MRSA colonizers and best practices, should be instituted across ACHs and…
Genomic epidemiology of multidrug-resistant Mycobacterium tuberculosis during transcontinental spread.	Coscolla	2015	Mycobacterium tuberculosis	Thailand and United States	Community	46 clinical isolates	Subset of available samples	Strategy-oriented surveillance	Overview of circulating strains: detect cross-border transmission events.	Retrospective	Used for a specific public health problem	NGS data was used to delineate the longitudinal clonal expansion of a lineage 2/Beijing MDR strain of M. tuberculosis among persons of Hmong ethnicity emigrating from a Southeast Asian setting with a high burden of MDR tuberculosis to the United States. Genomic data were decisive in resolving a putative MDR tuberculosis outbreak in Thailand into multiple allelic variants of a highly prevalent str…
Applying phylogenomics to understand the emergence of Shiga-toxin-producing Escherichia coli O157:H7 strains causing severe human disease in the UK.	Dallman	2015	STEC	United Kingdom	Community	1075 clinical and animal isolates	Subset of available samples	Strategy-oriented surveillance	Overview of circulating strains: detect the emergence of strains with enhanced virulence, detect zoonotic events	Retrospective	Used for a specific public health problem	It appears the relatively high incidence of STEC O157 human infections in the UK results from the emergence and expansion of a lineage I PT21/28 clade in the last 25 years, producing strains containing both Stx2a and Stx2c prophages that are capable of higher excretion levels from cattle (supershedding) and can cause severe disease in humans.
Genome sequencing reveals strain dynamics of methicillin-resistant Staphylococcus aureus in the same household in the context of clinical disease in a person and a dog.	Davis	2015	MRSA	United States	Community	2 clinical isoaltes, 2 environmental isolates, 1 animal isolate	Subset of available samples	Strategy-oriented surveillance	Impact assessment of prevention and control programs. Understand transmission dynamics.	Retrospective	Used for a specific public health problem	This example highlights the value of using WGS methods for strain comparison to assess the dynamics and epidemiology of household MRSA contamination.
Whole-genome phylogenomic heterogeneity of Neisseria gonorrhoeae isolates with decreased cephalosporin susceptibility collected in Canada between 1989 and 2013.	Demczuk	2015	Neisseria gonorrhoeae	Canada	Community	169 clinical isolates	Subset of available samples	Strategy-oriented surveillance	Overview of circulating strains: monitoring antimicrobial resistance. Understand transmission dynamics.	Retrospective	Used for a specific public health problem	WGS was used to catalog the distribution and relatedness of ESC-DS strains collected in Canada between 1989 and 2013. Analysis of the data suggested a heterogeneous landscape which is dominated by the global epidemic clone ST1407, yet ESC-DS has arisen independently in several lineages. The addition of epidemiologic contact tracing can fully leverage the great resolving power of WGS to more effec…
Population structure and drug resistance patterns of emerging non-PCV-13 Streptococcus pneumoniae serotypes 22F, 15A, and 8 isolated from adults in Ontario, Canada.	Duvvuri	2016	Streptococcus pneumoniae	Canada	Community	42 clinical isolates	Subset of available samples	Strategy-oriented surveillance	Impact assessment of prevention and control programs: vaccination programs. Overview of circulating strains: monitoring antimicrobial resistance.	Retrospective	Used for a specific public health problem	This WGS study provides a detailed view on the population genomics of emerging non-PCV-13 vaccine serotypes 22F, 15A and 8 and assists with understanding the selective landscape. The perfect overlap of phenotypic antimicrobial susceptibility and genotypic determinants of antimicrobial resistance underpins the role of WGS in rapidly identifying drug resistance genes in addition to providing other …
Whole Genome Sequence Analysis of Salmonella Typhi Isolated in Thailand before and after the Introduction of a National Immunization Program.	Dyson	2017	Salmonella Typhi	Thailand	Community	44 clinical isolates	Subset of available samples	Strategy-oriented surveillance	Impact assessment of prevention and control programs: vaccination programs.	Retrospective	Used for a specific public health problem. Proof-of-concept.	These data provide a historical insight into the population structure of S. Typhi in Thailand in 1973 (pre-immunization program) and 1981–1992 (post- immunization program). This study provides an important proof-of-principle demonstration that this approach can also provide useful insights into the impact of typhoid vaccines on circulating bacterial populations. This should motivate the adoption …
The recent emergence in hospitals of multidrug-resistant community-associated sequence type 1 and spa type t127 methicillin-resistant Staphylococcus aureus investigated by whole-genome sequencing: Implications for screening.	Earls	2017	MRSA	Ireland	Community and hospital	89 clinical isolates	Subset of available samples	Strategy-oriented surveillance	Impact assessment of prevention and control programs. Understand transmission dynamics.	Retrospective	Used for a specific public health problem	This study characterized 89 MRSA-t127/t922, isolates, recovered between 2013–2016 from multiple hospital, healthcare and community sources in Ireland, in order to investigate isolate relationships and the extent of their spread. For each strain, the pairwise SNVs exhibited by healthcare-associated and community-associated isolates indicated recent transmission of ST1-MRSA-IV within and between mu…
A Whole-Genome Sequencing Approach To Study Cefoxitin-Resistant Salmonella enterica Serovar Heidelberg Isolates from Various Sources.	Edirmanasinghe	2017	Salmonella enterica serovar Heidelberg	Canada	Community	51 clinical isolates 62 animal isolates	Subset of available samples	Strategy-oriented surveillance	Overview of circulating strains: monitoring antimicrobial resistance, detect zoonotic events.	Retrospective	Used for a specific public health problem	Examine the molecular characteristics of S. Heidelberg to assess the relationships of isolates from human, abattoir poultry, and retail poultry sources by using hqSNV analysis and blaCMY-2 plasmid analysis. Transmission of blaCMY-2 is due to the horizontal transfer of an IncI1 plasmid rather than clonal dissemination of a particular S. Heidelberg strain. Macrorestriction analysis using PFGE lacke…
Emergent and evolving antimicrobial resistance cassettes in community-associated fusidic acid and meticillin-resistant Staphylococcus aureus.	Ellington	2015	MRSA	United Kingdom	Hospital	23 clinical isolates	Subset of available samples	Strategy-oriented surveillance	Impact assessment of prevention and control programs: antibiotic stewardship.	Retrospective	Used for a specific public health problem	Combining macro data (i.e. antimicrobial sales and national surveillance data) with local data and targeted molecular investigations that use WGS to dissect changes in MRSA epidemiology. The information will help to inform future control strategies for MRSA as it continues to change.
Circulation of clonal populations of fluoroquinolone-resistant CTX-M-15-producing Escherichia coli ST410 in humans and animals in Germany.	Falgenhauer	2016	Multidrug-resistant Enterobacteriaceae	Germany	Community	47 clinical isolates 43 animal isolates 7 environmental isolates	Subset of available samples	Strategy-oriented surveillance	Overview of circulating strains: monitoring antimicrobial resistance, detect zoonotic events. Understand transmission dynamics.	Retrospective	Used for a specific public health problem	WGS was performed to examine for evidence of clonal exchange between CTX-M-15-producing E. coli isolates from livestock, companion animals, farm environments and humans. Insertion of blaCTX-M-15 into specific regions of the chromosomes can be used as an additional epidemiological marker and, in combination with SNP analysis, is a powerful tool to track clonal dissemination.
Simultaneous occurrence of MRSA and ESBL-producing Enterobacteriaceae on pig farms and in nasal and stool samples from farmers.	Fischer	2016	MRSA and ESBL-producing Enterobacteriaceae	Germany	Community	6 clinical isolates 17 environmental isolates	Subset of available samples	Strategy-oriented surveillance	Overview of circulating strains: monitoring antimicrobial resistance, detect zoonotic events.	Prospective	Used for a specific public health problem	This study demonstrated rectal ESBL-E carriage rates among farmers, which were similar to those in the general population. Molecular typing suggested that cross-transmission between the farmers and the farm environment is possible.
Whole Genome Sequencing Shows a Low Proportion of Tuberculosis Disease Is Attributable to Known Close Contacts in Rural Malawi.	Glynn	2015	Mycobacterium tuberculosis	Malawi	Community	170 clinical isolates (case-contact pairs)	All available samples	Strategy-oriented surveillance	Understand transmission dynamics.	Retrospective	Used for a specific public health problem	This study aimed to calculate the proportion of tuberculosis attributable to transmission from known contacts established through whole genome sequencing. Genomic similarity (SNPs) was used to confirm transmission. Using SNPs is a more accurate measure of similarity than RFLP.
Prevalence of Shiga toxin-producing Shigella species isolated from French travellers returning from the Caribbean: an emerging pathogen with international implications.	Gray	2015	Shigella	France	Community	12 clinical isolates	Subset of available samples	Strategy-oriented surveillance	Overview of circulating strains: detect cross-border transmission events. Understand transmission dynamics.	Retrospective	Used for a specific public health problem	WGS found that the toxin genes were encoded by a prophage that was highly identical to the phage identified in a previous study. These findings demonstrate that this new stx-encoding prophage is circulating within that geographical area, has spread to other continents, and is capable of spreading to multiple Shigella serogroups.
Methicillin-Resistant Staphylococcus aureus CC398 in Humans and Pigs in Norway: A "One Health" Perspective on Introduction and Transmission.	Grontvedt	2016	MRSA	Norway	Community	271 clinical and animal isolates	All available samples	Strategy-oriented surveillance	Impact assessment of prevention and control programs. Overview of circulating strains: detect zoonotic events.	Retrospective	Used for a specific public health problem	The primary introductions leading to the 3 outbreak clusters cannot be explained by the trade of animals. Both the epidemiological and the WGS data indicate that these introductions were the result of human-to-animal transmission.
Large-scale whole genome sequencing of M. tuberculosis provides insights into transmission in a high prevalence area.	Guerra-Assuncao	2015	Mycobacterium tuberculosis	Malawi	Community	1687 clinical isolates	All available samples	Strategy-oriented surveillance	Understand transmission dynamics.	Retrospective	Used for a specific public health problem	The genomes of every available sample of M. tuberculosis collected from patients in the Karonga district of Malawi over a 15-year period were sequenced. This massive amount of data showed how the bacteria had spread in the community. This revealed that there were differences between the ability of the various lineages to cause disease and to spread in communities.
Characterization of Vibrio parahaemolyticus clinical strains from Maryland (2012-2013) and comparisons to a locally and globally diverse V. parahaemolyticus strains by whole-genome sequence analysis.	Haendiges	2015	Vibrio parahaemolyticus	United States	Community	34 clinical isolates	Subset of available samples	Strategy-oriented surveillance	Overview of circulating strains: detect cross-border transmission events.	Retrospective	Proof-of-concept	This study highlights the need for a genome database for V. parahaemolyticus to improve traceback and responses to outbreaks.
Clonal Dissemination of Enterobacter cloacae Harboring blaKPC-3 in the Upper Midwestern United States.	Hargreaves	2015	Carbapenemase-producing Enterobacter cloacae	United States	Hospital	34 clinical isolates	Subset of available samples	Strategy-oriented surveillance	Overview of circulating strains: monitoring antimicrobial resistance.	Retrospective	Used for a specific public health problem	WGS revealed that the strains belonged to a clonal lineage and possessed identical plasmids conferring a multidrug-resistant phenotype. In a single patient with multiple isolates submitted over several months, they found evidence that these plasmids had transferred from the E. cloacae clone to an Escherichia coli ST131 bacterium, rendering it as a CP-CRE.
Transmission of methicillin-resistant Staphylococcus aureus in long-term care facilities and their related healthcare networks.	Harrison	2016	MRSA	England and Ireland	Hospital and long-term care facilities	181 clinical and environmental isolates	All available samples	Strategy-oriented surveillance	Impact assessment of prevention and control programs. Understand transmission dynamics.	Prospective	Used for a specific public health problem	WGS data provided strong evidence for on-going MRSA transmission within the study LTCF and hospitals.
Genomic epidemiology of age-associated meningococcal lineages in national surveillance: an observational cohort study.	Hill	2015	Neisseria meningitidis	United Kingdom	Community	899 clinical isolates	All available samples	Strategy-oriented surveillance	Impact assessment of prevention and control programs: vaccination programs.	Retrospective	Proof-of-concept	WGS data from all English and Welsh IMD isolates in 2 epidemiological years were obtained to investigate IMD epidemiology and the potential of WGS data to be realised in routine surveillance. Continued surveillance using WGS data will further define the N. meningitidis lineages, serogroups, and genogroups responsible for fluctuations in incidence and provide the genetic resolution necessary to de…
Clonal variation in high- and low-level phenotypic and genotypic mupirocin resistance of MRSA isolates in south-east London.	Hughes	2015	MRSA	United Kingdom	Hospital and community	665 clinical isolates	Subset of available samples	Strategy-oriented surveillance	Impact assessment of prevention and control programs: antibiotic stewardship.	Retrospective	Used for a specific public health problem	WGS was used to derive MLSTs and the presence of resistance determinants. The aim of the study was to determine the distribution, risk factors and clonal variation in low-level mupirocin resistance (LMR) and high-level mupirocin resistance (HMR) and their genotypic determinants.
Epidemiology and Genomics of Invasive Nontyphoidal Salmonella Infections in Kenya.	Kariuki	2015	Salmonella Enteritidis and Salmonella Typhimurium	Kenya	Hospital	114 S. typhimurium isolates and 78 S. Enteritidis isolates	All available samples	Strategy-oriented surveillance	Overview of circulating strains: monitoring antimicrobial resistance.	Retrospective	Used for a specific public health problem	Although WGS has helped to gain insights into the epidemiology and phylogenetics of Invasive Nontyphoidal Salmonella (iNTS) disease, there are still important gaps in knowledge, such as establishing reservoirs of iNTS strains in the community and mapping modes and routes of transmission that require to be filled in order to devise effective management and control strategies.
Whole-genome sequencing reveals transmission of gonococcal antibiotic resistance among men who have sex with men: an observational study.	Kwong	2018	Neisseria gonorrhoeae	Australia	Community	94 clinical isolates	All available samples	Strategy-oriented surveillance	Impact assessment of prevention and control programs. Understand transmission dynamics.	Prospective	Used for a specific public health problem	It was demonstrated, through WGS, that men-who-have-sex-with-men (MSM) transmit their antibiotic-resistant strains of N. gonorrhoeae directly to their partners. The observations that the N. gonorrhoeae strains were indistinguishable between men within sexual partnerships, as well as within each individual man, have important implications for clinical care. The data does indicate that using the nu…
Increase in endemic Neisseria meningitidis capsular group W sequence type 11 complex associated with severe invasive disease in England and Wales.	Ladhani	2015	Neisseria meningitidis	United Kingdom	Community	64 clinical isolates	Subset of available samples	Strategy-oriented surveillance	Overview of circulating strains: detect the emergence of strains with enhanced virulence.	Retrospective	Used for a specific public health problem	The core genome comparison among MenW:cc11 isolates causing IMD in England and Wales has afforded unprecedented resolution of what normally appears to be a single clone using conventional multilocus sequence typing. The tight clustering (mean distance of 33 loci) of the majority of the recent English and Welsh MenW:cc11 isolates is consistent with this being a relatively rapid clonal expansion. T…
Global Genomic Epidemiology of Salmonella enterica Serovar Typhimurium DT104.	Leekitcharoenphon	2016	Salmonella enterica serovar Typhimurium	Global (21 countries on six continents)	Community	118 clinical isolates, 197 animal isolates	All available samples	Strategy-oriented surveillance	Overview of circulating strains: monitoring antimicrobial resistance, detect cross-border transmission events.	Retrospective	Used for a specific public health problem	The results from this study refute several hypotheses on the evolution of DT104 and suggest that WGS may be useful in monitoring emerging clones and devising strategies for prevention of Salmonella infections.
Resistome of carbapenem- and colistin-resistant Klebsiella pneumoniae clinical isolates.	Lomonaco	2018	Klebsiella pneumoniae	Pakistan	Hospital	10 clinical isolates	Subset of available samples	Strategy-oriented surveillance	Overview of circulating strains: monitoring antimicrobial resistance.	Retrospective	Used for a specific public health problem	The characterization ofthese historical isolates will help facilitate an understanding ofthe emergence and spread ofantimicrobial resistance in K. pneumoniae. Further, WGS-based context will help inform hospital infection control measures and aid the elucidation ofcontributing factors that promote the development of antimicrobial resistance in the non-hospital environment.
Rise in invasive serogroup W meningococcal disease in Australia 2013-2015.	Martin	2016	Neisseria meningitidis	Australia	Community	33 isolates	Subset of available samples	Strategy-oriented surveillance	Impact assessment of prevention and control programs: vaccination programs. Overview of circulating strains: detect the emergence of strains with enhanced virulence.	Retrospective	Used for a specific public health problem	In response to an observed increase in the number of notified cases of invasive meningococcal disease due to serogroup W, enhanced surveillance data was collected and WGS assess the genomic relatedness of strains between 2012 and 2015. WGS identified that MenW in Australia is the same hypervirulent strain that has been circulating in the UK and South America since 2009. Based on WGS, there has be…
Epidemic Dynamics of Vibrio parahaemolyticus Illness in a Hotspot of Disease Emergence, Galicia, Spain.	Martinez-Urtaza	2018	Vibrio parahaemolyticus	Spain	Community	42 isolates	Subset of available samples	Strategy-oriented surveillance	Understand transmission dynamics	Retrospective	Used for a specific public health problem	This study highlights the utility of WGS as a tool to elucidate key features of the transmission and potential sources of pathogenic environmental bacteria such as Vibrio spp.
Global Molecular Epidemiology of IMP-Producing Enterobacteriaceae.	Matsumura	2017	Carbapenemase-producing Enterobacteriaceae (CPE)	Global	Hospital	38 clinical isolates	All available samples	Strategy-oriented surveillance	Overview of circulating strains: monitoring antimicrobial resistance.	Retrospective	Used for a specific public health problem	WGS with comprehensive molecular analysis was used to elucidate the global epidemiology at a large scale of blaIMP-containing Enterobacteriaceae and showed that some blaIMP subtypes with associated integrons were present in certain countries within multiple species. This study highlights the importance of surveillance programs using the latest molecular techniques for providing insight into the c…
Characterisation of Invasive Streptococcus pneumoniae Isolated from Cambodian Children between 2007 - 2012.	Moore	2016	Streptococcus pneumoniae	Cambodia	Hospital	50 clinical isolates	Subset of available samples	Strategy-oriented surveillance	Impact assessment of prevention and control programs: vaccination programs.	Retrospective	Used for a specific public health problem	The use of WGS in the present study provides additional typing and resistance information together with the description of novel sequence types and resistotypes. It emphasizes the need for detailed prospective studies to describe the serotypes of carriage and invasive pneumococci circulating in Cambodia after vaccine introduction.
Evolution and Epidemiology of Multidrug-Resistant Klebsiella pneumoniae in the United Kingdom and Ireland.	Moradigaravand	2017	Klebsiella pneumoniae	United Kingdom and Ireland	Hospital	251 clinical isolates	Subset of available samples	Strategy-oriented surveillance	Overview of circulating strains: monitoring antimicrobial resistance.	Retrospective	Used for a specific public health problem	Genomics and phylogenetic analysis was used to investigate a systematic collection of MDR K. pneumoniae isolates obtained from hospitals over the past decade.
Recent independent emergence of multiple multidrug-resistant Serratia marcescens clones within the United Kingdom and Ireland.	Moradigaravand	2018	Serratia marcescens	United Kingdom and Ireland	Hospital	205 clinical isolates	All available samples	Strategy-oriented surveillance	Overview of circulating strains: monitoring antimicrobial resistance.	Retrospective	Used for a specific public health problem	Utilizing WGS, the population structure and variation, as well as the antimicrobial resistance determinants, of a systematic national collection of antimicrobial-resistant S. marcescens associated with bloodstream infections in hospitals across the United Kingdom and Ireland between 2001 and 2011 was characterized. The results indicate that this S. marcescens population comprises a limited number…
Whole genome-based population biology and epidemiological surveillance of Listeria monocytogenes.	Moura	2016	Listeria monocytogenes	Europe and North America	Community	1,696 isolates from diverse sources	All available samples	Strategy-oriented surveillance	Overview of circulating strains: detect cross-border transmission events.	Retrospective	Used for a specific public health problem	This work demonstrates the urgent need to monitor Listeria monocytogenes (Lm) strains at the global level and provides the unified approach needed for global harmonization of Lm genome-based typing and population biology.
Differences in the population structure of Neisseria meningitidis in two Australian states: Victoria and Western Australia.	Mowlaboccus	2017	Neisseria meningitidis	Australia	Community	201 clinical isolates	Subset of available samples	Strategy-oriented surveillance	Impact assessment of prevention and control programs: vaccination programs.	Retrospective	Used for a specific public health problem	Compare the population structure between two different regions to decide whether a vaccine should be implemented nation-wide or at the state level.
Temporal Changes in BEXSERO(R) Antigen Sequence Type Associated with Genetic Lineages of Neisseria meningitidis over a 15-Year Period in Western Australia.	Mowlaboccus	2016	Neisseria meningitidis	Australia	Community	278 clinical isolates	Subset of available samples	Strategy-oriented surveillance	Impact assessment of prevention and control programs: vaccination programs.	Retrospective	Proof-of-concept	Vaccine coverage can be estimated by the meningococcal antigen typing system (MATS) which measures the propensity of the strain to be killed by vaccinated sera. WGS which identifies the alleles of the antigens that may be recognised by the antibody response could represent, in future, an alternative estimate of coverage.
Global epidemiology of capsular group W meningococcal disease (1970-2015): Multifocal emergence and persistence of hypervirulent sequence type (ST)-11 clonal complex.	Mustapha	2016	Neisseria meningitidis	Global	Community	NA	NA	Strategy-oriented surveillance	Overview of circulating strains: detect cross-border transmission events. Understand transmission dynamics.	Retrospective	Used for a specific public health problem	Traditional molecular epidemiologic typing suggested that a majority of current W cc11 burden represented global spread of the Hajj clone. However, recent WGS analyses revealed significant genetic heterogeneity among global W cc11 strains. WGS is helping to unravel the complex genomic epidemiology of group W meningococcal strains. Wider application of WGS and strengthening of global IMD surveilla…
The Transmission and Antibiotic Resistance Variation in a Multiple Drug Resistance Clade of Vibrio cholerae Circulating in Multiple Countries in Asia.	Pang	2016	Vibrio cholerae	China	Community	3 clinical isolates (and 260 clinical isolates from a previous study)	Subset of available samples	Strategy-oriented surveillance	Overview of circulating strains: detect cross-border transmission events. Understand transmission dynamics.	Retrospective	Used for a specific public health problem	WGS of outbreak isolates from China were compared with the global isolates from the 7th pandemic. WGS analysis provided more information than the previous techniques and should be applied in the disease surveillance networks. Pan-genome analysis provided additional evolution information on the mobile element and acquired multiple antibiotic resistance genes.
Characteristics and changes in invasive meningococcal disease epidemiology in France, 2006-2015.	Parent du Chatelet	2017	Neisseria meningitidis	France	Community	25 clinical isolates	Subset of available samples	Strategy-oriented surveillance	Impact assessment of prevention and control programs: vaccination programs.	Prospective	Implemented into routine public health practices	WGS was implemented since 2013. WGS data have been available for the last quarter of 2015 for 25 isolates. WGS techniques will contribute to improve the monitoring of specific strains’ clonal expansion.
Genomically Informed Surveillance for Carbapenem-Resistant Enterobacteriaceae in a Health Care System.	Pecora	2015	Klebsiella pneumoniae and Enterobacter cloacae	United States	Hospital	41 clinical isolates	All available samples	Strategy-oriented surveillance	Overview of circulating strains: monitoring antimicrobial resistance.	Retrospective	Proof-of-concept	Genome sequencing was used to identify the genetic determinants of carbapenem resistance and their context within mobile elements or chromosomal sequences. In this manner, a hospital-specific repository of resistance genes, transposons, and mobile elements enabled more refined and rapid analyses of new isolates as they occurred. These results demonstrate the importance of analyzing resistance-car…
Genomic Epidemiology of Global Carbapenemase-Producing Enterobacter spp., 2008-2014.	Peirano	2018	Carbapenemase-producing Enterobacteriaceae (CPE)	Global	NA	170 clinical isolates	Subset of available samples	Strategy-oriented surveillance	Overview of circulating strains: monitoring antimicrobial resistance.	Retrospective	Used for a specific public health problem	A limitation of this study was that plasmids harboring carbapenemases were not reconstructed because of the limitations of short-read sequencing. The characterization of plasmids is vital to fully comprehend the molecular epidemiology of Enterobacter spp. with carbapenemases. However, this study highlights the importance of surveillance programs using whole-genome sequencing to provide insight in…
Whole genome sequencing of Neisseria gonorrhoeae reveals transmission clusters involving patients of mixed HIV serostatus.	Peters	2018	Neisseria gonorrhoeae	United Kingdom	Sexual health service	100 clinical isolates	All available samples	Strategy-oriented surveillance	Impact assessment of prevention and control programs. Understand transmission dynamics.	Prospective	Used for a specific public health problem	Data obtained from WGS of N. gonorrhoeae and enhanced epidemiological data obtained from patient questionnaires are mutually supportive and reveal insights into sexual networks. Understanding the networks within which gonorrhoea is transmitted is of crucial importance for directing public health interventions, where success depends on targeting effective interventions at appropriate individuals.
The Molecular and Spatial Epidemiology of Typhoid Fever in Rural Cambodia.	Pham Thanh	2016	Salmonella enterica serovar Typhi	Cambodia	Hospital	209 clinical isolates	Subset of available samples	Strategy-oriented surveillance	Identification of risk factors and risk groups	Retrospective	Used for a specific public health problem	Conventional epidemiological methods, current genome sequencing tools and geospatial mapping were combined to add insight into the epidemiology of typhoid fever in pediatric patients attending a single healthcare facility in central Cambodia. Spatial mapping and WGS provided additional resolution to investigate these findings and confirmed that proximity to that lake was associated with discrete …
Genomic and Epidemiological Evidence for Community Origins of Hospital-Onset Methicillin-Resistant Staphylococcus aureus Bloodstream Infections.	Popovich	2017	MRSA	United States	Hospital	80 clinical isolates	Subset of available samples	Strategy-oriented surveillance	Understand transmission dynamics. Identification of risk factors and risk groups.	Retrospective	Used for a specific public health problem	Using WGS on a sample of USA300 MRSA BSI isolates in conjunction with epidemiologic classification of infections, it was found that there is an intermixing of USA300 transmission networks between the community and hospital. Only African-American race served as the basis for genomic clustering of USA300 MRSA BSIs, suggesting that community factors may be an important driver of HO-MRSA BSIs due to …
Transmission of Staphylococcus aureus between health-care workers, the environment, and patients in an intensive care unit: a longitudinal cohort study based on whole-genome sequencing.	Price	2017	Staphylococcus aureus	United Kingdom	Hospital	1819 clinical and environmental isolates	Subset of available samples	Strategy-oriented surveillance	Impact assessment of prevention and control programs. Understand transmission dynamics.	Prospective	Used for a specific public health problem	Health-care workers, the environment, and patients were sampled and WGS was used to determine the genetic relatedness of isolates. WGS enabled the assembly of a comprehensive picture of S. aureus colonisation and transmission in a clinical setting. The presence of highly diverse strains and continuous ingress of new subtypes into the unit was showed rather than ongoing transmission of strains bet…
Genomic Surveillance of 4CMenB Vaccine Antigenic Variants among Disease-Causing Neisseria meningitidis Isolates, United Kingdom, 2010-2016.	Rodrigues	2018	Neisseria meningitidis	United Kingdom	Community	3073 clinical isolates	Subset of available samples	Strategy-oriented surveillance	Impact assessment of prevention and control programs: vaccination programs.	Retrospective	Used for a specific public health problem	Use of WGS in the Meningitis Research Foundation Meningococcus Genome Library initiative in the United Kingdom to extract vaccine antigenic variant data enables rapid isolate characterization, surveillance of circulating meningococci, and monitoring of secular changes and the impact of all meningococcal vaccines in use.
Molecular and epidemiological characterization of carbapenemase-producing Enterobacteriaceae in Norway, 2007 to 2014.	Samuelsen	2017	Carbapenemase-producing Enterobacteriaceae (CPE)	Norway	Hospital and community	59 clinical isolates	All available samples	Strategy-oriented surveillance	Overview of circulating strains: monitoring antimicrobial resistance.	Retrospective	Used for a specific public health problem	The aim of this study was to analyse the epidemiological, phenotypic and molecular characteristics of CPE isolated in Norway from 2007 to 2014 to understand the molecular epidemiology associated with the emergence of CPE in Norway.
Whole genome sequencing of Mycobacterium bovis to obtain molecular fingerprints in human and cattle isolates from Baja California, Mexico.	Sandoval-Azuara	2017	Mycobacterium bovis	Mexico	Community	17 clinical isolates 155 animal isolates	Subset of available samples	Strategy-oriented surveillance	Overview of circulating strains: detect zoonotic events	Retrospective	Used for a specific public health problem	WGS of cattle and human M. bovis isolates were compared to determine genetic diversity. Most human tuberculosis caused by M. bovis in Baja California is derived from M. bovis circulating in Baja California cattle. These results reinforce the importance of bovine tuberculosis surveillance and control in this region.
Clonal spread and interspecies transmission of clinically relevant ESBL-producing Escherichia coli of ST410--another successful pandemic clone?	Schaufler	2016	ESBL-producing E. coli	Germany	Community	3 clinical isolates 7 animal isolates	Subset of available samples	Strategy-oriented surveillance	Overview of circulating strains: detect zoonotic events	Retrospective	Used for a specific public health problem	This pilot study gives initial evidence for a recent interspecies transmission of a new successful clone of ST410 E. coli between wildlife, humans, companion animals and the environment. The results underline the zoonotic potential of clinically relevant multi-resistant bacteria found in the environment as well as themandatory nature of the ‘One Health’ approach.
Genomic analysis of isolates from the United Kingdom 2012 pertussis outbreak reveals that vaccine antigen genes are unusually fast evolving.	Sealey	2015	Bordetella pertussis	United Kingdom	Community	95 clinical isolates	Subset of available samples	Strategy-oriented surveillance	Impact assessment of prevention and control programs: vaccination programs.	Retrospective	Used for a specific public health problem	A large panel of UK strains, with a focus on strains from the recent UK outbreak, was sequenced to understand the clonal structure of the outbreak and determine whether there is evidence for vaccine-mediated immunity driving the evolution of these strains.
Emergence of epidemic Neisseria meningitidis serogroup C in Niger, 2015: an analysis of national surveillance data.	Sidikou	2016	Neisseria meningitidis	Niger	Community	98 clinical isolates	Subset of available samples	Strategy-oriented surveillance	Impact assessment of prevention and control programs: vaccination programs.	Prospective	Used for a specific public health problem	WGS was used to characterise isolates from nationwide case-based meningitis surveillance data. The first meningitis epidemic in Niger since the nationwide introduction of the meningococcal serogroup A conjugate vaccine (MACV) us reported. The risk of further regional expansion of this novel clone highlights the need for continued strengthening of case-based surveillance.
Prevalence and risk factors for CTX-M gram-negative bacteria in hospitalized patients at a tertiary care hospital in Kilimanjaro, Tanzania.	Sonda	2018	Extended spectrum beta-lactamase (ESBL)-producing gram-negative bacteria	Tanzania	Hospital	377 clinical samples	All available samples	Strategy-oriented surveillance	Identification of risk factors and risk groups	Prospective	Used for a specific public health problem	Determine the proportion estimates and risk factors for ESBL-producing gram-negative bacteria due to CTX-M using WGS of all gram-negative bacteria isolated from clinical specimens at a hospital.
Emergence of multidrug resistance in locally-acquired human infections with Salmonella Typhimurium in Australia owing to a new clade harbouring blaCTX-M-9.	Sparham	2017	Salmonella enterica serovar Typhimurium	Australia	Community	38 clinical isolates 40 animal isolates	Subset of available samples	Strategy-oriented surveillance	Impact assessment of prevention and control programs: antibiotic stewardship. Overview of circulating strains: monitoring antimicrobial resistance, detect zoonotic events.	Retrospective	Used for a specific public health problem	WGS allowed the recognition of a likely point source outbreak of 3GC-resistant S. Typhimurium that had not previously been identified owing to the separation in time and space of the reported isolates, highlighting its utility as a tool in epidemiological surveillance. Locally-acquired human cases of S. Typhimurium carrying blaCTX-M-9 were identified that appear to be of bovine origin, raising co…
Tracing the Spread of Clostridium difficile Ribotype 027 in Germany Based on Bacterial Genome Sequences.	Steglich	2015	Clostridium difficile	Germany	Hospital	57 clinical isolates	Subset of available samples	Strategy-oriented surveillance	Overview of circulating strains: monitoring antimicrobial resistance.	Retrospective	Used for a specific public health problem	Genome-based phylogenetic analysis indicated that fluoroquinolone-resistant C. difficile ribotype 027 was imported into Germany at least four times independently.
Comparative Analysis of Extended- Spectrum-B-Lactamase CTX-M-65- Producing Salmonella enterica Serovar Infantis Isolates from Humans, Food Animals, and Retail Chickens in the United States	Tate	2017	Salmonella enterica Serovar Infantis	United States	Community	10 isolates	Subset of available samples	Strategy-oriented surveillance	Overview of circulating strains: monitoring antimicrobial resistance, detect zoonotic events.	Retrospective	Used for a specific public health problem	Despite being collected from different sources in different states over a period of 2 and a half years, the small SNP difference between the blaCTX-M-65-positive U.S. animal, food, and human isolates indicates a highly stable strain that likely spread by clonal expansion in the recent past and suggests that blaCTX-M-65-positive S. Infantis in humans may be linked to food products from chickens an…
Population structure and antimicrobial resistance of invasive serotype IV group B Streptococcus, Toronto, Ontario, Canada.	Teatero	2015	Group B Streptococcus (GBS)	Canada	Community	37 clinical isolates	All available samples	Strategy-oriented surveillance	Overview of circulating strains: monitoring antimicrobial resistance.	Retrospective	Used for a specific public health problem	These findings highlight the major role of horizontal gene exchange of extensive regions of DNA in GBS diversification and expose the limitations of MLST to fully identify GBS diversity.
Genome-Based Characterization of Emergent Invasive Neisseria meningitidis Serogroup Y Isolates in Sweden from 1995 to 2012.	Toros	2015	Neisseria meningitidis	Sweden	Community	186 clinical isolates	All available samples	Strategy-oriented surveillance	Overview of circulating strains: detect cross-border transmission events.	Retrospective	Used for a specific public health problem	WGS data from multiple isolates enabled a high-resolution examination of the phylogenetic and antigenic relationships for the Swedish isolates to related meningococci isolated in other countries. While conventional typing can identify lineages and variants within them with good discrimination, WGS data are required to definitively establish precise relationships among closely related members of t…
High-Resolution Analysis by Whole-Genome Sequencing of an International Lineage (Sequence Type 111) of Pseudomonas aeruginosa Associated with Metallo-Carbapenemases in the United Kingdom.	Turton	2015	Pseudomonas aeruginosa	United Kingdom	Hospital	75 clinical isolates, 12 environmental isolates	All available samples	Strategy-oriented surveillance	Overview of circulating strains: monitoring antimicrobial resistance. Understand transmission dynamics.	Retrospective	Proof-of-concept	Carrying out real-time analysis on future isolates and adding them to the tree generated here should inform future epidemiological investigations of this international lineage and may shed light on the interventions required to contain them. Analysis of international lineages such as ST-111 requires the enhanced resolution provided by whole-genome based analyses coupled with a consideration of th…
Transmissibility of Clostridium difficile Without Contact Isolation: Results From a Prospective Observational Study With 451 Patients.	Widmer	2016	Clostridium difficile	Switzerland	Hospital	8 clinical isolates	Subset of available samples	Strategy-oriented surveillance	Impact assessment of prevention and control programs	Prospective	Used for a specific public health problem	Discontinuing contact precautions did not lead to CDI outbreaks over a 10-year study period. The rate of transmission was low, challenging current guidelines for management of CDI. Ribotyping may overestimate transmission events as compared to NGS. In this study, transmission is unlikely in 2 index–contact pairs with identical ribotypes and 3 and 7 SNP differences as determined by sequencing.
Whole-genome sequencing reveals the effect of vaccination on the evolution of Bordetella pertussis.	Xu	2015	Bordetella pertussis	Finland, China, The Netherlands	Community	40 clinical isolates	Subset of available samples	Strategy-oriented surveillance	Impact assessment of prevention and control programs: vaccination programs.	Retrospective	Used for a specific public health problem	Whole-genome comparison provided insights into the spectrum of genetic variation in the B. pertussis population and supports the hypothesis that the evolution of B. pertussis has been dominated by ongoing genetic shift and gene loss. The molecular clocks moves at differents rates in different countries and periods, suggesting that the evolution of B. pertussis population is closely related with t…
Transmission of multidrug-resistant Mycobacterium tuberculosis in Shanghai, China: a retrospective observational study using whole-genome sequencing and epidemiological investigation.	Yang	2017	Mycobacterium tuberculosis	China	Community	122 clinical isolates	Subset of available samples	Strategy-oriented surveillance	Overview of circulating strains: monitoring antimicrobial resistance. Understand transmission dynamics. Identification of risk factors and risk groups.	Retrospective	Used for a specific public health problem	WGS was performed to determine the genomic relatedness among the MDR strains that shared identical VNTR genotype patterns. WGS analyses were highly informative to determine the transmission patterns of MDR strains and the ongoing acquisition of additional antibiotic resistance during transmission.

## Sheet: Abbreviations
Abbreviation
ACH	Acute care hospitals
AMR	Antimicrobial resistance
BSI	Bloodstream infection
CC	Clonal complex
CDI	Clostridium difficile infection
cgMLST	Core Genome Multilocus Sequence Typing
CP-CRE	Carbapenemase-producing carbapenem-resistant Enterobacteriaceae
CPE	Carbapenem-resistant Enterobacteriaceae
CT	Cluster type
CTX	Cotrimoxazole
DCD	Donation After Cardiac Death
EPIS-FWD	Epidemic Intelligence Information System Food- and Waterborne Diseases
ESBL	Extended spectrum beta-lactamases
EUCAST	European Committee on Antimicrobial Susceptibility Testing
FDA	US Food and Drug Administration
GAS	Group A Streptococcus
GBRU	Gastrointestinal bacteria reference unit
GBS	Group B Streptococcus
GI	Gastro Intestinal
HAI	Healthcare-associated infections
HCC	Health Care Center
HCV	Hepatitis C Virus
hqSNPs	High-quality single nucleotide polymorphism
hqSNV	High-quality core genome single-nucleotide variant
HUS	Hemolytic uremic syndrome
iGAS	Invasive Group A Streptococcus
ILTCF	Intermediate- and long-term care facilities
IMD	Invasive meningococcal disease
IPD	Invasive pneumococcal disease
KPC	Klebsiella pneumoniae carbapenemase
LA-MRSA	Livestock-Associated Methicillin-Resistant Staphylococcus aureus
LTCF	Long-Term Care Facility
MALDI-TOF MS	Matrix assisted laser desorption ionization-time of flight mass spectrometry
MDR	Multidrug-resistant
MIRU	Mycobacterial Interspersed Repetitive Units
MLST	Multilocus sequence typing
MLVA	Multiple locus variable number of tandem repeats analysis
MRSA	Methicillin-resistant Staphylococcus aureus
MSM	Men Who Have Sex with Men
NDM	New Delhi metallo-beta-lactamase 1 enzyme
NGS	Next-generation sequencing
NICU	Neonatal Intensive Care Unit
NmC	N. meningitidis serogroup C
NmW	N. meningitidis serogroup W
NRC	National Reference Centre
PCR	Polymerase chain reaction
PFGE	Pulsed-field gel electrophoresis
PHE	Public Health England
RFLP	Restriction Fragment Length Polymorphism
SNP	Single-nucleotide polymorphism
SNV	Single-nucleotide variant
ST	Sequence type
STEC	Shiga toxin-producing Escherichia coli
TB	Tuberculosis
UK	United Kingdom
VNTR	Variable Number of Tandem Repeats
VRE	Vancomycin-resistant enterococcus
VREfm	Vancomycin-resistant E. faecium
wgMLST	Whole genome multi locus sequence typing
WGS	Whole genome sequencing
